# Supplementary material for: HIV-seq reveals gene expression differences between HIV-transcribing cells from viremic and suppressed people with HIV
Source: Nat Commun. 2026 Mar 3;17:1540. doi: 10.1038/s41467-026-68797-3 (PMC12957429; doi:10.1038/s41467-026-68797-3)
Supplement: Supplementary file 3 — Supplementary Data 1-10 [file 41467_2026_68797_MOESM3_ESM.xlsx]

## Sheet: Table S1
Table S1. TotalSeq C antibody panel for CITE-seq analysis
ID	Name	Read	Pattern	Sequence	Feature_type	Supplier ID	Clone	Other Names	Isotype	Staining Concentration
CD127	CD127_TotalC	R2	5PNNNNNNNNNN(BC)	GTGTGTTGTCCTATG	Antibody Capture	TotalSeq™-C0390 anti-human CD127 (IL-7Rα) Antibody	A019D5	IL-7 receptor α chain, IL-7Rα	Mouse IgG1, κ	2μg/ml
CD14	CD14_TotalC	R2	5PNNNNNNNNNN(BC)	TCTCAGACCTCCGTA	Antibody Capture	TotalSeq™-C0081 anti-human CD14 Antibody	M5E2	Monocyte differentiation antigen CD14, myeloid cell-specific leucine-rich glycoprotein, LPS receptor	Mouse IgG2a, κ	2μg/ml
CD19	CD19_TotalC	R2	5PNNNNNNNNNN(BC)	CTGGGCAATTACTCG	Antibody Capture	TotalSeq™-C0050 anti-human CD19 Antibody	HIB19	B4	Mouse IgG1, κ	2μg/ml
CD197	CD197_TotalC	R2	5PNNNNNNNNNN(BC)	AGTTCAGTCAACCGA	Antibody Capture	TotalSeq™-C0148 anti-human CD197 (CCR7) Antibody	G043H7	BLR2, CDw197, EBI1, CMKBR7	Mouse IgG2a, κ	2μg/ml
CD20	CD20_TotalC	R2	5PNNNNNNNNNN(BC)	TTCTGGGTCCCTAGA	Antibody Capture	TotalSeq™-C0100 anti-human CD20 Antibody	2H7	B1, Bp35	Mouse IgG2b, κ	2μg/ml
CD279	CD279_TotalC	R2	5PNNNNNNNNNN(BC)	ACAGCGCCGTATTTA	Antibody Capture	TotalSeq™-C0088 anti-human CD279 (PD-1) Antibody	EH12.2H7	PD-1	Mouse IgG1, κ	2μg/ml
CD3	CD3_TotalC	R2	5PNNNNNNNNNN(BC)	CTCATTGTAACTCCT	Antibody Capture	TotalSeq™-C0034 anti-human CD3 Antibody	UCHT1	T3, CD3ε	Mouse IgG1, κ	2μg/ml
CD4	CD4_TotalC	R2	5PNNNNNNNNNN(BC)	GAGGTTAGTGATGGA	Antibody Capture	TotalSeq™-C0045 anti-human CD4 Antibody	SK3	T4, Leu3a	Mouse IgG1, κ	2μg/ml
CD45	CD45_TotalC	R2	5PNNNNNNNNNN(BC)	TCCCTTGCGATTTAC	Antibody Capture	TotalSeq™-C0048 anti-human CD45 Antibody	2D1	Leukocyte Common Antigen (LCA), T200	Mouse IgG1, κ	2μg/ml
CD45RA	CD45RA_TotalC	R2	5PNNNNNNNNNN(BC)	TCAATCCTTCCGCTT	Antibody Capture	TotalSeq™-C0063 anti-human CD45RA Antibody	HI100	GP180, L-CA, LCA, LY5, T200, PTPRC	Mouse IgG2b, κ	2μg/ml
CD45RO	CD45RO_TotalC	R2	5PNNNNNNNNNN(BC)	CTCCGAATCATGTTG	Antibody Capture	TotalSeq™-C0087 anti-human CD45RO Antibody	UCHL1	CD45RO	Mouse IgG2a, κ	2μg/ml
CD8	CD8_TotalC	R2	5PNNNNNNNNNN(BC)	GCGCAACTTGATGAT	Antibody Capture	TotalSeq™-C0046 anti-human CD8 Antibody	SK1	T8, Leu2	Mouse IgG1, κ	2μg/ml
CD27	CD27_TotalC	R2	5PNNNNNNNNNN(BC)	GCACTCCTGCATGTA	Antibody Capture	TotalSeq™-C0154 anti-human CD27 Antibody	O323	S152, T14, TNFRSF7	Mouse IgG1, κ	2μg/ml
CD49d	CD49d_TotalC	R2	5PNNNNNNNNNN(BC)	CCATTCAACTTCCGG	Antibody Capture	TotalSeq™-C0576 anti-human CD49d Antibody	9F10	VLA-4 α chain, α4 integrin, Integrin α4 chain, ITGA4	Mouse IgG1, κ	2μg/ml
CD62L	CD62L_TotalC	R2	5PNNNNNNNNNN(BC)	GTCCCTGCAACTTGA	Antibody Capture	TotalSeq™-C0147 anti-human CD62L Antibody	DREG-56	L-selectin, LECAM-1, LAM-1, Leu-8, TQ-1	Mouse IgG1, κ	2μg/ml

## Sheet: Table S2
Table S2. HIV-seq capture sequences
PrimerID	Capture Sequence	Capture Sequence target
10XPreGag	AAGCAGTGGTATCAACGCAGAGTACGGGCGCCACTGCTAGAGA	HIV R-U5-pre-Gag
10XPackaging	AAGCAGTGGTATCAACGCAGAGTACGCACCCATCTCTCTCCTTCTAGC	HIV packaging signal
10XPol	AAGCAGTGGTATCAACGCAGAGTACCAAATTTCTACTAATGCTTTTATTTTTTC	HIV pol
10XRRE	AAGCAGTGGTATCAACGCAGAGTACGTCTGGCCTGTACCGTCAGC	HIV rev response element
10XTat-Rev	AAGCAGTGGTATCAACGCAGAGTACGGATCTGTCTCTGTCTCTCTCTCCACC	HIV tat/rev exon 2

## Sheet: Table S3
Table S3: Differentially expressed genes for PID1052 during viremia of CD4+ T cells processed with and without HIV capture sequences identified using two-sided Wilcoxon Rank-sum test (adjusted p-value < 0.05 and log2(fold-change) >0.25)
gene	Log2 fold-change	adjusted p-value
SNHG22	0.35221	1.07693e-257
MALAT1	0.266031	3.46375e-156
HIST1H1E	-0.313947	8.10741e-32
AL138963.4	-0.505515	1.42141e-178

## Sheet: Table S4
Table S4: Differentially expressed genes for PID8027 during viremia of CD4+ T cells processed with and without HIV capture sequences identified using two-sided Wilcoxon Rank-sum test (adjusted p-value < 0.05 and log2(fold-change) >0.25)
gene	Log2 fold-change	adjusted p-value
IGKV3-11	0.944741	3.34452e-29
AL627171.2	0.268462	4.00986e-166
IGKC	-0.265828	0.0183774
RPS29	-0.305919	5.51195e-168
AL138963.4	-0.308402	6.60032e-93
IGLV3-21	-0.440252	6.08356e-22

## Sheet: Table S5
Table S5: Differentially expressed genes between HIV RNA+ cells vs. HIV RNA- cells during viremia (n=4) determined by two-sided gene-wise quasi F-tests on the samples’ pseudo-bulked gene counts (adjusted p-value < 0.05 and log2(fold-change) > 0.25)
gene	Log2 fold-change	adjusted p-value
HIV	15.6957	0
ACTG2	3.52709	0.000757928
MPO	2.90269	6.78e-11
CXCL13	2.72586	4.68e-10
RFX8	2.70963	0.0145245
AL031056.1	2.42194	0.000958085
IGFBP6	2.04234	0.043165
AC007405.3	2.00573	0.00661486
AC016074.2	1.90084	3.01e-10
FOXD1	1.8891	0.00662811
TMEM255A	1.65836	0.00935344
EAF1-AS1	1.59935	0.0484925
CD70	1.34979	8.63e-05
CPNE7	1.34883	0.0349524
CXCR6	1.10907	0.0323038
MTRNR2L8	0.924755	4.04e-05
AC006369.1	0.832697	0.00108989
SLAMF1	0.797842	1.17e-05
CTLA4	0.7972	6.18e-06
KLRB1	0.735894	1.48e-05
CAMK2N1	0.726589	0.0368447
LINC00892	0.701689	0.00126818
PLCB1	0.665693	0.00242511
MIAT	0.619308	0.0109102
PTGDR	0.600867	0.0230209
MAF	0.552432	0.00953394
SMAD3	0.546927	0.0118018
MYBL1	0.544902	0.0105757
RAB37	0.508533	0.0298682
GPR65	0.47985	0.0447173
IKZF3	0.473346	0.0410227
GBP5	0.471055	0.0436778
RBM38	-0.498159	0.0484925
PPP1R15A	-0.512127	0.0436778
RCAN3	-0.515359	0.0363544
CTSW	-0.522413	0.0289004
SELL	-0.523696	0.025417
IGLC2	-0.524238	0.0436778
CD27	-0.525775	0.0282295
FOS	-0.543793	0.0484925
GZMB	-0.544896	0.0436778
FTL	-0.5512	0.0436778
RGCC	-0.583138	0.0282295
AP3M2	-0.609604	0.0143301
CLIC3	-0.613564	0.0154876
ZFP36	-0.61487	0.00559436
CD7	-0.630019	0.00151287
CD38	-0.635451	0.00773027
JUNB	-0.640365	0.00740265
PRKCA	-0.642556	0.0349524
SESN3	-0.662146	0.0218834
GRASP	-0.699408	0.0485623
RIN3	-0.700339	0.00224132
IGLC3	-0.707436	0.013179
PLCL1	-0.718055	0.0484925
FGR	-0.725967	0.0049045
MAL	-0.727172	0.000166605
IGHM	-0.754107	0.000413703
HLA-DRB1	-0.754381	0.000162794
AREG	-0.780446	0.0266744
LSR	-0.793699	0.00291948
FHIT	-0.794146	0.0240014
CEBPD	-0.835133	0.000847956
MCM4	-0.849961	0.0486754
HLA-DRA	-0.886802	1.12e-05
KLRD1	-0.901441	8.49e-06
DENND5A	-0.920383	0.0337886
NELL2	-0.95884	0.000274183
SPINT2	-0.979233	0.000282892
NCR3	-0.982089	8.63e-05
TIAM1	-0.990542	0.00515052
KIR3DL2	-0.996266	0.0222562
ARMH1	-1.00805	3.66e-05
IFITM3	-1.02594	1.14e-08
KLRK1	-1.03267	4.36e-07
ACTN1	-1.05115	0.00281039
HDGFL3	-1.06601	0.0363544
LEF1	-1.14147	3.32e-11
IFNGR2	-1.15069	0.00546889
EDA	-1.15631	0.0320094
LST1	-1.18813	1.82e-06
LINC00402	-1.20245	0.025417
TCEA3	-1.20867	0.00155446
NCF1	-1.21339	6.23e-07
LAT2	-1.24282	0.0485601
YBX3	-1.27483	0.000648758
LGALS2	-1.29011	0.0414786
SYK	-1.29822	0.0414738
CFD	-1.31546	0.026559
SPI1	-1.31638	1.44e-05
CST3	-1.32441	3.21e-12
FCGR3A	-1.32917	4.68e-10
SLC40A1	-1.35973	6.47e-05
ITGAX	-1.39833	0.00267566
SOX4	-1.41876	0.0134058
DUSP6	-1.44126	0.0123787
FES	-1.44312	0.0417474
IGLV4-69	-1.45624	1.24e-11
CD79A	-1.45706	0.00263205
PIK3AP1	-1.48066	0.000950574
TIMP2	-1.50409	0.0484925
IKZF2	-1.54336	1.41e-05
IFI30	-1.55377	1.03e-17
KLRC1	-1.56287	0.00296791
NEFL	-1.56799	0.00133106
TRDC	-1.58755	1.27e-12
PECAM1	-1.59361	9.63e-05
MEF2C	-1.60061	0.00810964
SGK1	-1.60818	0.0033111
CCR7	-1.62155	1.27e-15
CXXC5	-1.64096	0.000845591
NCF2	-1.64727	0.0323107
IGLV7-43	-1.66013	0.0103968
IGFBP7	-1.67451	0.00217492
IGLV2-8	-1.67812	1.03e-16
KLRC2	-1.68909	2.93e-11
NCAM1	-1.71842	0.022679
B3GNT7	-1.72585	0.0385854
TXNDC5	-1.72844	2.92e-19
AIF1	-1.73911	8.7e-16
ANKRD55	-1.7799	0.0244096
CD68	-1.83651	8.36e-05
HCK	-1.8436	0.022679
KLRC4	-1.85741	1.12e-05
KLRC3	-1.88034	0.000331216
FCER1G	-1.92401	1.44e-20
TMIGD2	-1.9245	4.82e-05
IGLV7-46	-1.94905	0.0107593
MNDA	-2.01256	8e-06
IGKV1-27	-2.03325	9.36e-05
PLBD1	-2.03989	0.0311575
TYROBP	-2.04678	2.34e-29
IGLV1-47	-2.08949	5.29e-05
TNFSF13	-2.09945	0.0243932
CLEC7A	-2.10542	0.011149
IGLV3-19	-2.1489	9.27e-11
CD300E	-2.16465	0.0300432
IGHV4-59	-2.18906	4.68e-13
IRF8	-2.20629	0.00113599
PLXDC2	-2.21062	0.01167
FCER1A	-2.21138	0.00111728
IGKV1-12	-2.21868	0.000332078
CYBB	-2.23604	0.000170704
TRDV1	-2.25015	9.46e-23
LYZ	-2.29843	1.23e-31
C19orf38	-2.31718	0.0148603
SH2D1B	-2.33846	0.000163886
IGLV3-9	-2.42998	3.37e-11
CPVL	-2.43886	6.86e-05
CD14	-2.45879	0.000105322
MZB1	-2.4588	1.77e-25
CLDN5	-2.47425	0.0107593
AC243829.4	-2.4794	0.0450824
IGHG2	-2.48967	1.78e-07
MARCKS	-2.54761	0.000780163
LTBR	-2.56114	0.0349524
MYCN	-2.56277	0.0279764
DAPK1	-2.57208	0.0349524
TMPPE	-2.63019	0.0337886
KLHL14	-2.66815	0.0200076
IGKV3-11	-2.77898	9.05e-45
IGHV4-34	-2.78481	2.9e-09
AC022075.1	-2.79025	0.0109226
ZNF385A	-2.81824	0.000491168
TNFAIP2	-2.85851	0.000282892
ADTRP	-2.86087	6.05e-08
IGKV2-30	-2.98343	9.16e-14
IGHV3-33	-3.03402	3.2e-07
IGKV3-15	-3.04762	4.76e-48
MAFB	-3.0569	0.000277631
CD36	-3.07581	0.00326684
IGHV3-20	-3.1665	0.0023283
IGHV1-2	-3.16671	0.000198388
SIGLEC1	-3.1872	0.0349524
C1QB	-3.19757	0.00152655
SLC15A3	-3.21625	0.034048
IGHV4-4	-3.24362	0.00129615
SMIM25	-3.25103	0.0349307
JCHAIN	-3.26828	8.65e-64
LILRA5	-3.30898	0.000724283
IGLV2-14	-3.31915	2.29e-68
IGHV1-3	-3.32447	2.74e-09
IGHV3-64	-3.32946	9.63e-05
AC233755.1	-3.36303	0.000513662
IGKV4-1	-3.37713	1.39e-64
IGKV1-39	-3.3925	1.21e-19
IGHG1	-3.39265	5.28e-60
IGHV3-11	-3.42625	5.19e-06
IGHA2	-3.43152	4.3e-09
AC233755.2	-3.46711	4.98e-06
IGKC	-3.48155	4.25e-62
IGLC1	-3.48507	2.5e-36
PILRA	-3.51906	0.000168858
MPEG1	-3.52991	0.000139611
IGHV3-23	-3.56946	3.07e-66
IGLV6-57	-3.57153	2.74e-21
SLC7A7	-3.63976	0.00524608
S100A9	-3.66492	4.05e-61
IGLV1-44	-3.66932	3.14e-45
DERL3	-3.67051	4.55e-09
IGHV3-15	-3.68837	2.36e-10
IGKV3-20	-3.69532	3.75e-69
FCGR2A	-3.71543	0.00311932
IGHV5-51	-3.76708	8.8e-18
IGKV1-5	-3.78168	3.48e-60
AC020656.1	-3.78561	0.0022974
CD8B	-3.78713	2.47e-08
CSF1R	-3.79153	0.00186796
IGHV3-53	-3.79611	8.84e-19
IGKV1-9	-3.81109	1.06e-34
SERPINA1	-3.81259	1.4e-13
IGLV8-61	-3.84029	4.04e-19
IGLV3-25	-3.85518	2.25e-63
IGLV2-23	-3.89437	6.21e-73
LILRB2	-3.91146	4.92e-06
TMEM176A	-3.98508	0.000736078
TNFRSF17	-4.01132	1.51e-06
VCAN	-4.04081	4.68e-10
S100A12	-4.06288	3.95e-07
APOBEC3A	-4.07367	4.36e-07
IGLV1-51	-4.11696	2.25e-63
IGHA1	-4.14173	3.96e-63
IGLV2-11	-4.32493	2.83e-69
CSTA	-4.45723	3.82e-05
IGHV3-48	-4.48668	1.88e-20
IGHV4-39	-4.5726	2.45e-60
IGKV1-16	-4.63101	1.14e-21
IGLV3-21	-4.66572	1e-72
IGHV3-7	-4.69282	1.12e-54
S100A8	-4.71018	3.39e-72
IGHV1-69D	-4.7128	8.66e-70
IGHV4-31	-4.73582	2.42e-17
IGHV1-46	-4.82105	1.53e-68
IGLV5-37	-4.84377	1.28e-07
IGKV3D-11	-4.87005	1.81e-15
IGHV1-69	-4.90852	5.6e-44
IGHV3-30	-4.92343	1.92e-85
IGHV4-61	-4.97807	5.34e-61
FCN1	-5.19896	4.99e-36
IGKV1-17	-5.28447	2.26e-43
IGLV3-27	-5.59075	7.47e-14
IGHV1-18	-5.68217	1.53e-60
IGLV1-40	-5.75859	2.85e-104
IGHV5-10-1	-6.07906	3.63e-15
IGHV3-72	-6.30315	4.94e-17
PKHD1L1	-8.72498	0.0484925
RGPD5	-8.79336	0.0388956
ASGR1	-8.85901	0.0311575
MYH3	-8.8869	0.0282744
RNASE2	-9.03276	0.0153581
KDF1	-9.05484	0.0140435
FAM157C	-9.14171	0.0248782
CRHBP	-9.20206	0.00718085
GPBAR1	-9.34776	0.003154
IGLV4-3	-9.38198	0.00267566
C1QC	-9.41712	0.00217492
CSF2RA	-9.44538	0.00183424
IGHV3-66	-9.54872	0.00392874
PLXNB2	-9.59352	0.000736078
C5AR1	-9.65129	0.000964068
IGHV1-24	-10.136	0.000103782
IGKV2D-28	-10.2819	5.03e-06
IGHV4-28	-10.3645	1.24e-05
TMEM176B	-10.4618	9.14e-06
C1QA	-10.6167	1.92e-06
IGHV3-43	-11.4417	4.61e-10
IGKV1-8	-12.9576	1.38e-17

## Sheet: Table S6
Table S6: Percentages of cells belonging to each cluster during virenia and suppression
		Viremia				Suppression
	Cluster	total CD4	HIV- CD4	HIV RNA+ CD4		total CD4	HIV- CD4	HIV RNA+ CD4
	1	34.6364	34.8011	21.6418		28.1128	28.1048	52
	2	12.6665	12.8211	0.466418		25.8336	25.8408	4
	3	11.114	11.1082	11.5672		9.73549	9.73341	16
	4	1.19182	1.18801	1.49254		0.0838234	0.0838513	0
	5	0.49027	0.492937	0.279851		0.42577	0.425911	0
	6	17.3801	17.1216	37.7799		19.4603	19.4615	16
	7	8.41514	8.48277	3.07836		7.4523	7.45478	0
	8	5.70231	5.6339	11.1007		5.73459	5.73383	8
	9	1.86303	1.83935	3.73134		0.879481	0.878442	4
	10	2.35563	2.35475	2.42537		0.463025	0.463179	0
	11	2.10116	2.08287	3.54478		0.364565	0.364687	0
	12	1.06459	1.04616	2.51866		1.04846	1.04881	0
	13	1.01906	1.02725	0.373134		0.405812	0.405947	0

## Sheet: Table S7
Table S7: Differentially expressed genes between HIV RNA+ cells vs. HIV RNA- cells during ART suppression (n=3) determined by two-sided genewise quasi F-tests on the samples’ pseudo-bulked gene counts (adjusted p-value < 0.05 and log2(fold-change) > 0.25)
gene	Log2 fold-change	adjusted p-value
HIV	1.18e-05	9.73e-216
SELL	-1.96066	0.0100438
S100A9	-4.2849	0.032959
CST3	-15.2931	0.0247185

## Sheet: Table S8
Table S8: Differentially expressed genes in paired samples of CD4+ T cells from during viremia vs. ART suppression (n=3) determined by two-sided genewise quasi F-tests on the samples’ pseudo-bulked gene counts (p-value < 0.05 and log2(fold-change) > 0.25)
gene	Log2 fold-change	p-value
IGKV2D-40	6.50986	0.00378427
IGKV2-40	5.19861	0.00810806
AC099560.1	3.54118	0.0268965
IGHV3-64D	3.29687	0.00521642
CLDN1	3.16934	0.0148928
LINC02206	3.12404	0.0113425
FIBCD1	3.02397	0.0100344
AL109910.2	2.92597	0.0055532
PRTN3	2.82739	0.0157093
DPP6	2.55791	0.0188426
NCKAP5	2.45657	0.0151186
PSMB11	2.40194	0.0414188
ZNF30-AS1	2.39162	0.020033
DSC1	2.3321	0.00784307
DBH	2.30485	0.0392756
PPY	2.30014	0.0143105
GDF10	2.27252	0.00193903
XCR1	2.21628	0.0108584
AC093390.2	2.2148	0.0386046
PCAT19	2.14673	0.0185878
AL161644.1	2.09299	0.012676
AC114291.2	2.07207	0.0258489
FP236315.1	2.05074	0.0142598
DACT1	2.02675	0.00851737
AC005580.1	1.96401	0.0161062
BX322557.2	1.9637	0.0052297
AC108136.1	1.9517	0.0313046
RASL10B	1.94494	0.0107036
LCN10	1.92117	0.0106507
DNASE1L3	1.90609	0.00675722
LINC01281	1.8861	0.00595718
NBAT1	1.88043	0.024893
DDIT4L	1.87965	0.0124717
AJ011931.2	1.8757	0.0406618
ZNF233	1.86288	0.0233054
AJAP1	1.84371	0.0350271
XKRX	1.821	0.0419237
SLC28A2	1.78436	0.0237116
LINC02295	1.73537	0.0184731
AC093418.1	1.7194	0.0244408
AL158151.1	1.70913	0.0167469
CA6	1.6839	0.0235961
EDAR	1.65934	0.0194017
AC078883.2	1.64702	0.0310724
AC233976.2	1.63418	0.0159168
AC087354.1	1.63314	0.0445623
AC103843.1	1.62466	0.0160959
SORCS3	1.61649	0.0225323
ADD2	1.60856	0.00492278
AP001011.1	1.60576	0.0384398
AC053503.2	1.59853	0.0419793
AC129507.1	1.54885	0.045061
VMO1	1.52528	0.0351592
AL357153.1	1.51518	0.0475126
LINC01624	1.50789	0.0389236
AP004609.1	1.50257	0.0159108
TMEM272	1.49769	0.0269215
AC008892.1	1.44988	0.0446827
ZNF285	1.44894	0.042632
ZSCAN23	1.44623	0.0265584
CELA1	1.44427	0.0159521
MMP28	1.44115	0.0426745
AC139795.3	1.4221	0.0357632
SH3PXD2B	1.41799	0.0239595
GTSCR1	1.38938	0.0298039
ZNF157	1.38557	0.0139449
AC006372.1	1.37775	0.0371283
RAB7B	1.37576	0.0395897
CR559946.1	1.37501	0.0320093
AL118511.4	1.36425	0.0320005
AC018462.1	1.34627	0.0299234
CR2	1.34597	0.0350404
MCF2L-AS1	1.34109	0.0247745
MEOX1	1.33562	0.0159563
SULT1B1	1.33487	0.00522374
NODAL	1.33312	0.0203874
GAL3ST4	1.32657	0.0211171
AC006504.1	1.2896	0.0486632
AC083870.1	1.28766	0.0456893
GPC3	1.28635	0.0148136
KLHL34	1.26963	0.00980339
SMARCA1	1.26754	0.0149212
GPA33	1.2672	0.0120959
ANKRD55	1.26313	0.013292
AC010746.2	1.24384	0.0234352
SLC5A10	1.24339	0.0110109
LINC01709	1.2414	0.0474346
MMEL1	1.23886	0.023602
DBNDD1	1.23245	0.00953
MYO1B	1.22223	0.0226897
SEMA3A	1.21822	0.0323617
ZNF32-AS1	1.20509	0.0237061
AC018797.3	1.20384	0.0448752
AC245884.8	1.2001	0.0350388
AC093535.1	1.19695	0.0277852
AEBP1	1.19673	0.0240342
SPATA32	1.19383	0.0319717
GRAPL	1.1806	0.0247933
AL590822.2	1.17323	0.0375033
AC117503.5	1.16087	0.0441797
AL139106.1	1.15952	0.0432574
AC091965.1	1.1514	0.0436482
EPHA1	1.14482	0.0317904
CNNM1	1.14287	0.0428986
AP002755.1	1.14143	0.0282468
PRKCA-AS1	1.13771	0.0227712
KCNH2	1.12378	0.00728843
EVPL	1.09609	0.0396355
ASB15	1.08948	0.0456322
ADTRP	1.08565	0.0221085
BCDIN3D-AS1	1.07275	0.0273155
AC140125.2	1.06989	0.0464944
AS3MT	1.06908	0.0336049
SARDH	1.06836	0.00562428
AC011491.3	1.06374	0.00915805
GAS5-AS1	1.05935	0.0168929
DNAH6	1.05895	0.0232722
AC103563.9	1.05486	0.0365079
LINC01727	1.05016	0.048415
PNMA8B	1.04921	0.0484915
NPAS2	1.04893	0.0492258
AC008462.1	1.04837	0.0496506
NUPR2	1.04777	0.0231709
AL035252.2	1.04248	0.0492015
FGFR2	1.04171	0.0338871
ACTN1	1.03831	0.0116201
AC015921.1	1.03372	0.0415477
AC008752.2	1.02892	0.0374636
GSDMA	1.02594	0.0188412
GRTP1	1.02556	0.0471441
MARVELD2	1.02545	0.0395783
AL034428.1	1.02313	0.0149394
CHGB	1.02078	0.0455936
LINC01063	1.01589	0.0175219
LINC01891	1.00615	0.00900559
TXNRD3	1.00259	0.0170066
LINC00402	0.995344	0.013984
LEF1-AS1	0.994825	0.0237305
NCMAP-DT	0.993244	0.00395203
AC005842.1	0.987486	0.0261937
NUDT12	0.979334	0.0275288
AL117381.1	0.977326	0.0436799
RNF157-AS1	0.97646	0.0211813
DTX1	0.971121	0.00905717
AL133383.1	0.967161	0.0485868
AC073834.1	0.959722	0.0293221
TEAD2	0.959581	0.0409745
AL138963.4	0.958648	0.0052103
MDS2	0.958521	0.0220431
ZNF662	0.953388	0.019152
AC124068.2	0.951009	0.0232655
ARG1	0.941292	0.0427278
AC113143.3	0.934554	0.0344898
ATG9B	0.931777	0.00941305
LINC01725	0.931388	0.0472521
EPPK1	0.928602	0.0234756
AC008443.5	0.924206	0.0112068
GRAP	0.918875	0.0389196
AC138028.2	0.914251	0.0383473
IL6R	0.893228	0.0381333
AL353660.1	0.886199	0.0151523
AC108488.1	0.885321	0.0430564
ZNF793-AS1	0.884662	0.0189839
LIMS2	0.883133	0.0227468
PRKAG2-AS1	0.881433	0.032954
KALRN	0.877368	0.039543
ASB13	0.875224	0.0413247
AC010896.1	0.873924	0.0495784
ACER1	0.873828	0.0409457
TMIGD2	0.871619	0.0161287
TNFRSF10D	0.87139	0.0189425
CHRM3-AS2	0.869397	0.0262827
AC109347.1	0.866946	0.0484288
LINC01259	0.86595	0.0459801
LINC00866	0.862824	0.0148917
CCR7	0.86154	0.026341
AJUBA	0.852095	0.0490067
AC003086.1	0.84587	0.0452484
LINC02714	0.845561	0.0487366
RETREG1	0.845458	0.013609
ZNF582-AS1	0.84085	0.0154606
OSER1-DT	0.834566	0.0182518
S100B	0.826009	0.0325615
EPHX2	0.823775	0.0255239
LDLRAP1	0.822647	0.0333237
AP000977.1	0.82171	0.0354419
VSIG1	0.816294	0.0204291
AC015712.1	0.813631	0.0479665
ZNF667-AS1	0.808178	0.0246576
AC022706.1	0.802387	0.0481751
AK5	0.801115	0.0359229
AL163973.2	0.800979	0.0469365
LEF1	0.799838	0.0227573
KRT73	0.796838	0.0469407
NEXMIF	0.795983	0.0223205
SLC12A9-AS1	0.792823	0.0234454
DNAJC27-AS1	0.779646	0.0151106
CDK20	0.773116	0.0391112
AC007342.4	0.772629	0.0376437
LINC01550	0.770815	0.0190789
EPHA1-AS1	0.767498	0.0121906
TMEM220	0.766453	0.0211762
GCSAM	0.766332	0.026759
BX293535.1	0.763082	0.0138364
ZNF284	0.75774	0.0477711
AC106707.1	0.75771	0.0474547
AL158055.1	0.755994	0.0450068
AL592211.2	0.753104	0.04933
RPS10	0.750202	0.00476845
PCBP3	0.746473	0.0282388
TTC9	0.744806	0.016103
LINC02762	0.742593	0.0152853
AC103563.7	0.735874	0.0239429
MTUS1	0.72605	0.0256079
GCNT4	0.724025	0.0116834
DCBLD2	0.723207	0.0472306
AC253572.2	0.722304	0.0115786
ITGA6	0.713596	0.0167493
GNAI1	0.712153	0.0326997
ALS2CL	0.706125	0.0440949
AC013264.1	0.701928	0.0401656
C16orf74	0.700991	0.028712
AC011450.1	0.694163	0.0303911
SAXO2	0.693612	0.0235607
SLC1A7	0.690362	0.0251131
TMC3-AS1	0.686895	0.0442426
VIPR1	0.683573	0.0215754
Z93241.1	0.677213	0.012338
CRIP2	0.675106	0.0229412
AC139720.1	0.672793	0.0429196
CCDC30	0.670891	0.0414939
AC025171.2	0.670062	0.0333004
AL390198.1	0.669915	0.0426801
AL136038.5	0.669305	0.0182946
ISM1	0.668849	0.0175116
AC012146.1	0.665203	0.0148898
RCN3	0.658654	0.0340552
TCF7	0.656156	0.0265856
ARHGEF10	0.654423	0.0438165
FAM153CP	0.646869	0.0160314
PAXBP1-AS1	0.635046	0.0384929
PLEKHB1	0.630782	0.0287701
AMPD3	0.628602	0.046316
AKR1E2	0.625119	0.0487274
AC020922.4	0.623907	0.045545
FBLN7	0.61494	0.0159763
RCAN3AS	0.6145	0.0473762
SH2B1	0.609667	0.0260488
SNPH	0.602416	0.0290644
TCEA3	0.601918	0.0245717
ZNF154	0.583257	0.045164
CRTC1	0.581647	0.0330393
NEK11	0.578365	0.0352255
STMN3	0.576331	0.0130287
PKIA	0.575805	0.0180009
RFLNB	0.574617	0.0243164
AL021155.5	0.570592	0.0395856
AC007952.4	0.569517	0.0136336
GOLGA7B	0.568219	0.0182556
MAL	0.566028	0.0150281
RGL4	0.564793	0.03764
ZNF439	0.564634	0.0269433
INPP4B	0.563431	0.0368734
EPHB6	0.558958	0.0280626
AC245014.3	0.557328	0.0281414
LINC01011	0.556554	0.0379116
PHOSPHO2	0.551825	0.0456958
TMEM191B	0.54608	0.0218435
LINC02361	0.541511	0.049421
CSGALNACT1	0.536628	0.0357484
MEGF6	0.534812	0.0367369
MT-ND5	0.532836	0.0421222
AL451085.1	0.532188	0.0383565
TPCN1	0.531992	0.0447096
C10orf143	0.516929	0.0477271
ZBED5	0.516676	0.0351724
SUSD4	0.514682	0.0316169
AC008555.4	0.513731	0.0248426
NOXA1	0.512782	0.0456211
TBC1D17	0.511853	0.0475264
SLC39A4	0.510758	0.0386068
SNRPN	0.507167	0.0359557
SAMD10	0.504426	0.0315938
MT-CO1	0.504014	0.0455249
MFNG	0.500148	0.0347621
PPP1R3F	0.499661	0.0311725
NOSIP	0.497803	0.0481579
MT-ND4	0.495663	0.0352825
OXNAD1	0.495275	0.0424853
ST6GALNAC1	0.49356	0.0497735
SNHG10	0.487114	0.0445846
MAP3K12	0.480159	0.0492639
AC073896.2	0.471547	0.0473449
HSPB1	0.471026	0.0230216
FAM117A	0.464045	0.0474244
ITGB2-AS1	0.46032	0.0278831
AC010642.2	0.454768	0.0387093
ZNF33B	0.454755	0.0434084
CD7	0.447542	0.0439928
MAP11	0.445567	0.0461855
AC027644.3	0.445355	0.0408911
PRMT2	0.44043	0.0364457
PRKCQ-AS1	0.43938	0.0384929
ATP6V0E2	0.417039	0.0367298
SPINT2	0.407331	0.0453894
PSMA2	-0.382912	0.0484795
HSPE1	-0.38535	0.0475584
MRPL17	-0.395032	0.0498102
TUBA1C	-0.409042	0.0480769
NEAT1	-0.4104	0.0412202
PLPP5	-0.413505	0.0464718
TSG101	-0.425271	0.0466464
USP1	-0.42732	0.0343334
HMGA1	-0.428593	0.0468351
SLBP	-0.428806	0.0380157
SARNP	-0.435358	0.0471051
YWHAE	-0.444148	0.039647
NSD2	-0.446603	0.0458406
TOP1	-0.461382	0.0366888
WDFY1	-0.468338	0.0291949
SP100	-0.477816	0.0396239
SLAMF1	-0.478824	0.0288769
CACYBP	-0.482707	0.0332202
MRPL13	-0.482996	0.024896
LRRC42	-0.486046	0.0418333
IL2RB	-0.48888	0.0330542
IFIT5	-0.493145	0.0226692
PGRMC1	-0.497742	0.0332218
HCCS	-0.497968	0.0402272
ALYREF	-0.498088	0.0377497
CHPF	-0.49858	0.0340039
PDXK	-0.499409	0.0232862
CDK2AP1	-0.502367	0.0456149
POMP	-0.507954	0.0376482
MFAP1	-0.510671	0.0465963
RPA3	-0.511227	0.043048
SNRPG	-0.513977	0.0209579
TMEM140	-0.514133	0.0395831
TM2D2	-0.518442	0.0357417
MRPL22	-0.519692	0.0480263
INPP1	-0.520081	0.0380426
MICB	-0.521146	0.0311755
NDUFV2	-0.530978	0.0493628
EIF4A3	-0.53137	0.0309182
GZMB	-0.536963	0.026739
MAD2L1	-0.547159	0.0253789
BAK1	-0.55094	0.0478568
CARHSP1	-0.551931	0.0251819
DSN1	-0.555934	0.0342859
TUBB	-0.560454	0.0452871
NAA50	-0.560631	0.0260662
CBLB	-0.564033	0.0478281
PGAP1	-0.567608	0.0224943
SH2D1A	-0.57044	0.0213441
DONSON	-0.57351	0.0265573
CDC7	-0.575132	0.0296106
CLDND1	-0.5842	0.0427529
HIST1H2AC	-0.589711	0.0262897
PSMA3	-0.589875	0.0117186
TUBB4B	-0.593189	0.0205138
SLC35B1	-0.593515	0.0222461
GINS4	-0.595846	0.0276468
TMEM170B	-0.596299	0.0416138
BARD1	-0.60393	0.026088
TLR2	-0.604731	0.0402447
HIST1H4C	-0.604883	0.00998085
RAB33A	-0.609828	0.0477047
TXNDC17	-0.610453	0.013203
N4BP1	-0.611323	0.0462299
HAUS8	-0.617678	0.0366549
IFNLR1	-0.619409	0.0392371
PHF19	-0.624633	0.0149025
CALCB	-0.6266	0.0498443
H2AFZ	-0.627382	0.0160387
HIST1H2AG	-0.631478	0.0259228
SMC4	-0.633848	0.0167092
HIST1H4D	-0.641182	0.0387091
AC147651.4	-0.64184	0.0401926
HELLS	-0.64303	0.014634
ZNF367	-0.643269	0.0438596
TCF7L2	-0.643549	0.0416789
LRR1	-0.65141	0.0101723
HIST2H2BF	-0.653648	0.0234456
PARPBP	-0.653933	0.0197282
CDCA4	-0.655253	0.0150814
TPM4	-0.65605	0.0137468
YBX3	-0.65634	0.0496336
FANCL	-0.656911	0.0385493
MYO16	-0.664653	0.0478244
ECHDC3	-0.669465	0.0461001
FAM83D	-0.672874	0.0256372
PTMS	-0.673426	0.00665035
HLA-DMB	-0.678718	0.0410703
SDC4	-0.680231	0.0463947
WARS	-0.683383	0.0104435
HIST1H2BI	-0.684729	0.0416075
TIMP2	-0.68515	0.0244558
HIST1H2BB	-0.690151	0.0258903
ATAD5	-0.691844	0.0109935
HIST1H4H	-0.691916	0.0292407
PIK3AP1	-0.693608	0.0295654
HES4	-0.702073	0.0160565
GOLM1	-0.70626	0.0240939
YWHAH	-0.712206	0.0126312
MIR4435-2HG	-0.714391	0.0120183
ZBP1	-0.714399	0.00457513
NETO2	-0.715616	0.031537
MTHFD2	-0.722535	0.00852814
CLECL1	-0.728665	0.0302817
FKBPL	-0.730486	0.0397763
ARG2	-0.731509	0.0407511
F2R	-0.73153	0.0160884
LY6E	-0.733004	0.0201782
TUBA1B	-0.735544	0.00897111
RGS16	-0.739603	0.049579
FAM27C	-0.745684	0.0201364
AC011379.2	-0.748277	0.0382654
LYST	-0.752836	0.0136831
TNK2-AS1	-0.754673	0.0230456
SMAD1	-0.758462	0.0411852
CCDC50	-0.761204	0.00921016
GRAMD1C	-0.766621	0.0485731
CRACR2B	-0.769608	0.0396217
TP53I3	-0.770356	0.0241814
PRELID3A	-0.771694	0.0476495
TICAM2	-0.772935	0.0357321
LGALS9C	-0.773969	0.0398197
RRM1	-0.776498	0.00480082
FCGR2B	-0.777069	0.0142817
LINC00937	-0.778378	0.0383157
AKAP5	-0.782801	0.0464358
IFIH1	-0.783642	0.00971376
PPIF	-0.786944	0.0310717
LINC02413	-0.787167	0.0439456
KLF4	-0.788175	0.0379867
SECTM1	-0.793005	0.0208443
CXXC5	-0.793697	0.0105579
HIST2H2BE	-0.795363	0.0421803
HIST1H2AI	-0.795684	0.0159057
CCNE1	-0.799632	0.01095
CMTM1	-0.802624	0.0370606
PLCG2	-0.806021	0.0482297
ATAD2	-0.806035	0.0397679
AC034238.1	-0.81076	0.0389594
MYL6B	-0.810878	0.00796409
LYN	-0.812475	0.0299294
IRF4	-0.814005	0.00683029
BRIP1	-0.8146	0.0192614
UBE2S	-0.815775	0.0172123
RASGRP3	-0.816686	0.0142295
CHAF1A	-0.837218	0.00488426
HIST1H3J	-0.838929	0.0298407
SLC31A1	-0.839015	0.0452791
SPHK1	-0.839334	0.025462
HIST1H3H	-0.841528	0.00350533
NDC80	-0.844013	0.00479781
WDR11-AS1	-0.844422	0.0361062
SLC43A2	-0.847672	0.043931
IFI27L1	-0.850166	0.00786121
ARHGAP11A	-0.852851	0.00613015
DHFR	-0.853567	0.0275623
SLC1A4	-0.855799	0.0125868
MCM5	-0.857692	0.0145738
AL445228.2	-0.868798	0.045352
TLCD1	-0.871981	0.0358439
HIST1H2BL	-0.87303	0.0270312
PROB1	-0.874557	0.0401667
PRTFDC1	-0.875689	0.0229865
CENPI	-0.877057	0.0481205
IL12RB2	-0.877232	0.0189007
PRR11	-0.88198	0.0110062
SLC31A2	-0.882772	0.0179116
MCM7	-0.883274	0.0108173
MXD3	-0.889356	0.0062574
HMGB2	-0.892177	0.00573811
MFSD2A	-0.89237	0.0213971
CENPP	-0.892934	0.00588082
MOB3B	-0.897621	0.049926
LGALS9	-0.898876	0.0235406
NAPSA	-0.899401	0.0346377
ENTPD1	-0.901732	0.0228311
YPEL4	-0.906325	0.0353138
GZMK	-0.907922	0.00497704
DOCK4	-0.91066	0.0451983
TYROBP	-0.912063	0.0323666
BRCA1	-0.915266	0.0409961
CIP2A	-0.916369	0.0104747
ADAMTSL4	-0.919858	0.0285885
AC104078.1	-0.920584	0.0437171
H2AFX	-0.921544	0.00429124
KIF18A	-0.924337	0.040816
TCN2	-0.925611	0.019092
ABTB2	-0.929681	0.0383925
LINC01023	-0.933281	0.0366249
E2F2	-0.936011	0.0192467
TREX1	-0.936152	0.0184158
NLRP3	-0.936452	0.0146607
RHOB	-0.937706	0.0234129
HBEGF	-0.93941	0.0335369
FANCI	-0.940288	0.00658642
PRAM1	-0.943038	0.0238628
GFOD1	-0.949381	0.00875009
FAM49A	-0.949578	0.00771274
MS4A1	-0.950445	0.0110111
CHAF1B	-0.951757	0.00955558
BCL11A	-0.954991	0.0210344
U62317.1	-0.962479	0.0158675
LRG1	-0.965027	0.0292799
CSF1R	-0.966611	0.0292695
FEN1	-0.968782	0.00196081
XRCC2	-0.971825	0.0428775
LAP3	-0.980297	0.00691446
PCNA	-0.99446	0.0203646
GPT2	-0.997714	0.0352866
CCR5AS	-0.997857	0.0255188
PLK4	-0.998228	0.00892803
TUBB3	-1.00105	0.0162667
TOX2	-1.0036	0.0313503
CDKN2C	-1.00716	0.00553201
SLC41A2	-1.00807	0.0352731
STAC3	-1.00915	0.0130078
ABCA1	-1.01065	0.0272968
AC092718.4	-1.01368	0.0349869
AC090559.1	-1.01598	0.0473283
EIF2AK2	-1.01815	0.0118734
KCNK7	-1.01955	0.0253132
PLPP2	-1.02148	0.0134176
DUSP6	-1.02161	0.0150351
LMNB1	-1.02465	0.00279877
LPCAT2	-1.0254	0.0360456
DDR2	-1.02592	0.0288609
SLC7A7	-1.03002	0.0457007
AC017002.1	-1.03036	0.0307285
HIST2H2AA4	-1.03041	0.0486531
AC144831.1	-1.03288	0.0472854
HIST1H2AM	-1.03618	0.00996345
KPNA2	-1.03624	0.0364653
PHLDA2	-1.03955	0.0167046
EZH2	-1.03995	0.0169492
SCO2	-1.0493	0.0142945
HIST1H2BF	-1.04979	0.00476453
DDIAS	-1.05376	0.00962032
POGLUT2	-1.05459	0.00904093
RECQL4	-1.05817	0.0128043
MT1E	-1.05934	0.0170801
FCRLA	-1.05976	0.0386227
OIP5	-1.06097	0.0396938
REXO5	-1.06301	0.0084086
AC009522.1	-1.06455	0.0366425
CD70	-1.06605	0.0072064
LINC01943	-1.06769	0.00660241
AATK	-1.07062	0.0284223
FBXO5	-1.07354	0.00193352
SLC1A2	-1.07484	0.0307001
GGH	-1.0754	0.0040852
MT2A	-1.07594	0.00336062
MCM4	-1.07626	0.00494251
CTXN1	-1.08318	0.0406314
HSH2D	-1.08461	0.00230337
MCM6	-1.08882	0.00286725
CD300LF	-1.09002	0.0217623
ARNTL2	-1.09194	0.0355197
ALDH1L2	-1.10005	0.0459373
CORO1C	-1.10235	0.00167772
FCER2	-1.10411	0.0280221
SLC37A2	-1.10684	0.0252564
LILRB2	-1.10705	0.046768
STMN1	-1.10948	0.00353102
NT5DC2	-1.11427	0.0118177
SYK	-1.11548	0.0159536
ARHGAP42	-1.11592	0.0268356
GAPT	-1.11914	0.0171345
BCAT1	-1.12005	0.0107926
TCF4	-1.12008	0.00749248
AC007569.1	-1.12755	0.00898082
HIST1H2BJ	-1.12879	0.00275503
LINC02249	-1.13072	0.0127029
AL592146.2	-1.13847	0.037373
AP005899.1	-1.14029	0.0307761
TP63	-1.14118	0.0273587
AC073878.1	-1.14332	0.0336548
NDST1	-1.14448	0.0149663
MUCL1	-1.14492	0.0414483
SPATS2L	-1.14642	0.00709139
NEIL3	-1.14666	0.0263519
CD79A	-1.15234	0.00456581
CYP27A1	-1.15262	0.0316095
C2	-1.15276	0.00836781
AGRN	-1.15633	0.0220701
ALDH3B1	-1.15868	0.0288351
VSTM1	-1.16024	0.0371623
AC104134.1	-1.16651	0.0422273
WDR34	-1.16841	0.00185547
WNT11	-1.16854	0.0480185
BRCA2	-1.17039	0.00140632
ITGB8	-1.17188	0.0246771
MYOF	-1.17264	0.0476891
TMC5	-1.17363	0.0455952
PTTG1	-1.18047	0.00284366
LINC00926	-1.18152	0.0261257
FXYD6	-1.18302	0.0497926
LRRC25	-1.18437	0.0224235
ADAMTS14	-1.18476	0.0271288
PRC1	-1.18511	0.0146793
SMPDL3A	-1.1898	0.0137591
SLCO4A1	-1.19397	0.0106615
HERC5	-1.19592	0.00205914
POC1A	-1.19993	0.0052426
CASKIN2	-1.20009	0.0464278
UBE2T	-1.20209	0.0329877
ARHGAP24	-1.20243	0.0149833
ORC6	-1.20285	0.00135042
CD8B2	-1.20304	0.0309295
SPAG5	-1.20532	0.0015994
HIST1H2AB	-1.21456	0.00270994
S100A13	-1.21828	0.0170638
PLAUR	-1.21903	0.016582
CORT	-1.22	0.0251755
LILRA5	-1.22225	0.046126
GPBAR1	-1.22366	0.0187111
LRRC43	-1.22607	0.0162455
KIF11	-1.22664	0.00427217
CATSPER1	-1.22681	0.0441692
CSF3R	-1.23005	0.0460309
AC007278.2	-1.23691	0.0356162
RBBP8	-1.23722	0.00098466
CATSPERD	-1.24081	0.0252231
TYMP	-1.24286	0.0140123
AXL	-1.24379	0.00929944
VDR	-1.24621	0.00989954
FZD2	-1.2464	0.0489627
C19orf84	-1.24663	0.0182084
PLBD1-AS1	-1.24839	0.0255585
CENPE	-1.24939	0.00134169
CDC42EP4	-1.2515	0.0330413
CTNNAL1	-1.25543	0.0069132
THEM5	-1.25762	0.0402652
AC134682.1	-1.25968	0.037489
ACPP	-1.2617	0.0377699
AC124798.1	-1.26209	0.0193623
SPIB	-1.2625	0.0436691
AP000654.1	-1.27255	0.0168034
CCNE2	-1.27427	0.00612309
TMEM255A	-1.27451	0.0186893
LIM2	-1.27672	0.00840464
AC007278.1	-1.27941	0.039585
FABP5	-1.27993	0.00085333
LIF	-1.28067	0.0238548
AL445231.1	-1.2846	0.0390654
CENPM	-1.28549	0.00063652
AC012507.3	-1.28766	0.0444566
IGHV5-51	-1.29086	0.0296922
CENPF	-1.29346	0.00059941
NUF2	-1.29652	0.00144761
EPOP	-1.29848	0.0311553
NIBAN3	-1.3007	0.0100732
LMO2	-1.30296	0.0234778
PILRA	-1.30344	0.0100908
TSHR	-1.30399	0.0128781
PDE2A	-1.3064	0.0207865
AC009570.2	-1.30649	0.0197523
ADRA2A	-1.30696	0.0244982
OXTR	-1.30923	0.0159691
DGKK	-1.30958	0.0310922
CENPN	-1.31211	0.00431543
IFITM10	-1.31456	0.0309254
KIF24	-1.31839	0.00849495
TXNDC5	-1.31864	0.0205027
KLRC1	-1.31957	0.0306278
TMTC1	-1.31995	0.0367578
FAM20A	-1.32144	0.0346098
RHD	-1.32169	0.0408334
TNS3	-1.32403	0.0284314
ASTL	-1.3251	0.0467275
TSPAN13	-1.3253	0.0182058
ZNF385A	-1.32622	0.0279637
AL359851.1	-1.32664	0.0248302
HIST1H2AH	-1.32764	0.00104433
CCNB1	-1.32971	0.00598739
C5AR1	-1.33165	0.00634868
AC068279.2	-1.33413	0.00763839
CD86	-1.33641	0.00506035
CEBPD	-1.33737	0.00265001
FAM30A	-1.33862	0.00649305
MCM2	-1.33996	0.00206994
AC011472.2	-1.34189	0.0367425
CD22	-1.34824	0.0316578
P2RY13	-1.34933	0.0404301
CLEC17A	-1.34993	0.0142461
MSR1	-1.35603	0.0396102
AURKA	-1.35747	0.0213582
ATP9A	-1.36645	0.0229769
CHEK1	-1.36914	0.00144449
HIST1H1B	-1.36979	0.00127607
ZWINT	-1.37037	0.00393086
ZNF695	-1.37221	0.0226615
HOXB5	-1.373	0.0435921
PRR29-AS1	-1.37414	0.0339445
WDR62	-1.37562	0.00189015
BCAN	-1.37779	0.0367162
AC096667.1	-1.37936	0.047329
SLC6A4	-1.38228	0.0282508
STEAP3	-1.38311	0.0417896
SAPCD2	-1.38379	0.00508869
HMOX1	-1.38427	0.00197656
CIT	-1.38607	0.00226025
TNFRSF21	-1.38822	0.0133556
GMNN	-1.38843	0.00171752
CD19	-1.38992	0.0184487
C2orf66	-1.39442	0.0240666
TMEM176B	-1.3972	0.0499813
ZBTB32	-1.40114	0.00408299
CLEC7A	-1.40145	0.0258599
OPHN1	-1.40252	0.0333995
AP001610.2	-1.40318	0.0259928
PDGFC	-1.40362	0.0473348
GNB4	-1.40709	0.0027117
CD68	-1.41762	0.0131615
AL353147.1	-1.42067	0.031753
CD24	-1.42219	0.014046
HOXB-AS3	-1.42452	0.0194924
HIST1H2BM	-1.42678	0.00275935
PLAAT2	-1.42795	0.0288792
FCGR2A	-1.42849	0.0296094
CPNE5	-1.42949	0.00639526
IGHV5-10-1	-1.42988	0.0243754
GPR162	-1.43187	0.0401657
HAVCR2	-1.43198	0.0006834
HIST1H2AL	-1.43267	0.00095083
KIF7	-1.43366	0.0322905
TNFAIP2	-1.43413	0.029416
DEPDC1	-1.43443	0.00427227
E2F1	-1.43484	0.00073541
SYCE2	-1.43528	0.00848855
HIST1H4I	-1.43816	0.00137404
MEF2C	-1.43852	0.0331385
LINC02785	-1.44479	0.0318874
CD38	-1.44595	0.00997303
EME1	-1.4463	0.0365757
MYO1E	-1.44653	0.00551337
IGKV1-12	-1.44657	0.0060049
CYP1B1	-1.44831	0.0192545
SLC27A2	-1.45058	0.00333337
AC007250.1	-1.45273	0.0319581
POLE2	-1.45645	0.00289409
JUP	-1.45678	0.00209772
IL13RA1	-1.45969	0.0410313
DMC1	-1.46037	0.00317472
LINC02156	-1.46642	0.0289621
HNMT	-1.4733	0.0368978
MATN4	-1.47373	0.0341584
LAG3	-1.47592	0.00391327
PLA1A	-1.47966	0.046245
PAX5	-1.48081	0.0118259
PTX3	-1.48192	0.0494755
SYCE3	-1.48263	0.0114208
DSCC1	-1.48347	0.00271259
U62317.4	-1.48515	0.00683726
AC004130.2	-1.48523	0.00638861
SERPINA1	-1.48561	0.00887579
EXO1	-1.48691	0.00352465
IL10	-1.49291	0.0356206
RAB39A	-1.49386	0.0169316
TOP2A	-1.4984	0.00025064
CDCA3	-1.49983	0.00740019
SGO1	-1.50073	0.00139764
EBI3	-1.50518	0.0171178
P2RY6	-1.50871	0.0331878
CKS2	-1.50952	0.00041374
IFI30	-1.5101	0.0109092
ISG15	-1.51027	0.0280106
EBF1	-1.51454	0.0195631
ATP11A-AS1	-1.51809	0.0388481
HIST1H2BO	-1.52184	0.00255101
MARCKS	-1.52358	0.0353854
OXCT2	-1.52458	0.0440945
HIST1H2BH	-1.52487	0.00034653
FCRL2	-1.52518	0.049599
CABLES1	-1.52934	0.0229956
MNS1	-1.53832	0.0112617
PXDC1	-1.54252	0.0413696
MTFR2	-1.54536	0.00073682
AC026202.2	-1.54647	0.0230084
TMEM176A	-1.54678	0.0336926
SCN1B	-1.55083	0.0478664
CDCA8	-1.55526	0.00042023
SPI1	-1.55735	0.0280097
CDKN3	-1.55934	0.00050869
ZNF804A	-1.56161	0.00465556
AL445985.2	-1.56403	0.0189199
PLSCR4	-1.56469	0.0157413
CENPW	-1.56537	0.00026848
NEK2	-1.56639	0.00321139
KCNN3	-1.57055	0.0198054
STIL	-1.57101	0.00076249
SEZ6L	-1.57349	0.0367872
GINS2	-1.57806	0.00059941
MACC1	-1.57954	0.00375023
HOXB6	-1.58254	0.0192695
BTK	-1.58464	0.0172469
CEP55	-1.58479	0.00095154
PIR	-1.58792	0.00810873
NRP1	-1.58896	0.0194455
FOSL1	-1.58955	0.0412611
CCNJL	-1.58978	0.0189954
ECM2	-1.59817	0.0162203
TLR8	-1.59985	0.0230833
DDO	-1.60691	0.048653
PIMREG	-1.61016	0.00479549
C4B	-1.61397	0.0224162
UBE2R2-AS1	-1.61431	0.0130062
DEPDC1B	-1.61629	0.00071583
SH2B2	-1.62222	0.0015344
HESX1	-1.62272	0.0395834
AP001020.2	-1.63905	0.0358201
PLS3	-1.63932	0.00839604
BUB1	-1.64534	0.00159281
CPED1	-1.65155	0.00467097
IFI44	-1.65171	0.00403402
PLVAP	-1.65491	0.0348941
TICRR	-1.65646	0.00657918
C17orf53	-1.65736	0.0171478
ROR2	-1.65902	0.0195322
NID1	-1.66059	0.012318
CENPU	-1.66592	0.00191087
SLC22A4	-1.6703	0.0187723
LAMP3	-1.67135	0.00946584
CLEC4C	-1.67223	0.0487284
IFI6	-1.67432	0.00790392
ZNF503	-1.68337	0.0371452
TMEM51	-1.68385	0.0376159
SYCP2L	-1.6929	0.02762
ZNF215	-1.69468	0.0400733
KHDRBS2	-1.69819	0.00961698
AL133467.1	-1.7031	0.00399567
AC017002.3	-1.70849	0.00585161
IL1B	-1.70981	0.00557733
FAM72B	-1.71941	0.00167179
RDM1	-1.72428	0.00166879
TYMSOS	-1.72443	0.002263
SPC24	-1.72541	0.00046098
IL6	-1.73078	0.0267372
CCDC150	-1.73208	0.00181079
CLEC10A	-1.73394	0.0305882
S1PR3	-1.73621	0.0390423
ODF3B	-1.73979	0.00017577
ASMT	-1.7415	0.00153683
HIST1H2AJ	-1.74178	0.00066753
SLC6A20	-1.74198	0.00743792
AL162411.1	-1.74289	0.043302
KIF14	-1.74343	0.00123678
FCN1	-1.74377	0.0472401
CDKN1A	-1.75192	0.0150896
CXCL2	-1.75603	0.0457754
TRIP13	-1.75608	0.00045009
KNL1	-1.7591	0.00278762
TRIB1	-1.76627	0.0053502
FCAR	-1.77062	0.0315771
TEDC2	-1.77134	0.00120715
BUB1B	-1.7723	0.00124752
RAD51AP1	-1.77387	0.00098677
TPX2	-1.77618	0.00089267
IGF2BP3	-1.78352	0.0214976
MX1	-1.78598	0.0249384
HMGB3	-1.78957	0.00542272
PID1	-1.7941	0.0325141
POLQ	-1.79604	0.00074384
JDP2	-1.79838	0.0267435
CMPK2	-1.80001	0.0152183
ORC1	-1.8051	0.00072322
IL21	-1.8081	0.00351308
ASF1B	-1.80993	0.00039718
LOXHD1	-1.81098	0.0222395
CLIC4	-1.81437	0.00963274
TTK	-1.81739	0.00113735
NCAPH	-1.81792	0.00114268
HASPIN	-1.81821	0.00093039
PDK4	-1.82025	0.00637669
KIF18B	-1.82376	0.00177067
SERPINE1	-1.82443	0.00581795
TGFB2	-1.82688	0.00601318
TRPM4	-1.82866	0.00322608
HTR4	-1.83458	0.0457101
KIF17	-1.84426	0.0364597
CNTNAP2	-1.84457	0.0136026
RAD51	-1.84503	0.00062109
OASL	-1.8629	0.00128817
CDC25C	-1.86318	0.0032812
ESCO2	-1.86522	0.00061239
PARM1	-1.86927	0.00491005
NUSAP1	-1.87417	0.00186184
PRRG4	-1.8745	0.00123242
CD180	-1.87523	0.00291637
FAM72D	-1.88023	0.0151213
RAD54L	-1.88565	0.00085195
ESPL1	-1.88942	0.00154239
KIFC1	-1.90883	0.00017205
FBXO43	-1.90998	0.0127599
CLSPN	-1.91136	0.00010056
KRT81	-1.91276	0.0251241
HOXB9	-1.91369	0.0147023
AC009961.4	-1.9196	0.0320807
AC099524.1	-1.92194	0.00458887
FGF2	-1.92435	0.00691436
NECTIN2	-1.9275	0.00524443
MIXL1	-1.93641	0.00865325
KIF15	-1.93673	0.00076598
AL133215.2	-1.93859	0.00178178
LINC01151	-1.94651	0.0211363
ADM	-1.948	0.00633284
ASPM	-1.94813	0.00296086
CDC25A	-1.95365	0.00071713
DENND5B	-1.95369	0.00394901
CDT1	-1.95541	0.00017654
HIST1H3F	-1.9579	0.00022093
GMPR	-1.95837	0.00457674
KIF20A	-1.95965	0.00085822
ERICH3	-1.96116	0.00130192
NCAPG	-1.96454	0.00024067
CXCR6	-1.96576	0.00028493
DGKG	-1.9781	0.0367462
UHRF1	-1.9801	0.00017131
ERCC6L	-1.98373	0.00068237
ADRA2B	-1.98593	0.0494698
AC068989.1	-1.98913	0.00600742
PLD4	-1.99058	0.0416757
FBXO39	-1.99308	0.0103452
RAB38	-1.99447	0.00108034
TROAP	-1.99999	0.00162124
DLGAP5	-2.0032	0.00059056
MELK	-2.01606	0.00048924
PCYT1B	-2.02009	0.0155804
AL590666.2	-2.02269	0.00604535
CDC20	-2.02602	0.00016143
RHOBTB1	-2.03434	0.0214803
HIST1H3C	-2.03488	0.00013476
TUBA8	-2.03587	0.0452292
LAMP5	-2.03858	0.0203851
AL513493.1	-2.0417	0.0448213
CDC6	-2.04896	0.00017323
SLC6A12	-2.05313	0.0196124
PRICKLE1	-2.05375	0.00637756
PANX2	-2.05716	0.0279622
FOXM1	-2.05765	0.00092186
AC007381.1	-2.06049	0.0497174
UCHL1	-2.06289	0.00144537
FFAR2	-2.06455	0.00596448
HRK	-2.06501	0.0135386
AL353152.2	-2.06775	0.013603
PLK1	-2.06929	0.00074808
TNS1	-2.07533	0.0256543
CDC45	-2.07624	0.0001307
AUNIP	-2.08165	0.00111074
IL1RN	-2.08624	0.0437495
HMMR	-2.08808	0.0004888
IQGAP3	-2.08844	0.00767786
AC138207.9	-2.10918	0.0440266
CXCL11	-2.11013	0.0449842
SLC8A3	-2.11526	0.0373484
SKA1	-2.11668	0.00141675
TMEM171	-2.1177	0.0120974
CXCL8	-2.11987	0.0263235
DTL	-2.12615	0.00023946
LINC02397	-2.12821	0.00763401
KIF4A	-2.13275	0.0012331
AC243964.3	-2.1332	0.0340531
IL27	-2.13639	0.0429753
IGKV1D-33	-2.13683	0.0252916
BLNK	-2.13714	0.00505111
DIAPH3	-2.14038	0.00348605
CKAP2L	-2.14098	0.00764577
KIF2C	-2.14227	0.00024682
CDCA2	-2.15191	0.00034155
AC104699.1	-2.15706	0.00372045
ILDR1	-2.15899	0.00731505
MEIS1-AS2	-2.16344	0.0398871
AL591115.1	-2.16398	0.0269867
GHSR	-2.16528	0.0191786
XK	-2.16574	0.0273726
FCGR1B	-2.16932	0.0352234
E2F7	-2.17316	0.00542007
AC093159.1	-2.17689	0.0200464
SHCBP1	-2.17953	0.00066262
MAFB	-2.18999	0.00580841
CDK1	-2.19336	0.00010571
MND1	-2.19751	0.00042548
FBXO16	-2.19954	0.0155014
FAM111B	-2.21158	0.00048894
NEXN-AS1	-2.21171	0.0345594
HCAR2	-2.2133	0.0135389
MYEOV	-2.2134	0.0165535
APOBEC3B	-2.22625	0.00037008
DERL3	-2.22941	0.00069422
THBS1	-2.23255	0.0318649
SKA3	-2.23691	0.00128728
GLDC	-2.23766	0.00088789
NRIR	-2.23847	0.0166021
TK1	-2.24261	0.00012275
CAV1	-2.24497	0.0400982
PNOC	-2.24699	0.00220361
CENPA	-2.24857	0.001531
CRYBB1	-2.25544	0.0332052
COBLL1	-2.25729	0.00140649
MKI67	-2.26211	0.00323593
AL031005.1	-2.26248	0.0477074
FPR3	-2.26501	0.00250743
IGF1	-2.26575	0.00296577
SUCNR1	-2.27483	0.0465908
LILRB4	-2.27717	0.0128161
AL138720.1	-2.28193	0.00850133
HIST1H3B	-2.28456	0.00253155
IGKC	-2.29538	0.00455859
AURKB	-2.29956	0.00025235
IGKV3D-15	-2.30194	0.00139182
GNG4	-2.3114	0.00308879
MT1G	-2.31667	0.00819236
F2RL3	-2.31873	0.0297549
SPC25	-2.31968	0.00104926
SLC2A5	-2.32827	0.0114789
PTCRA	-2.32848	0.0417172
SDS	-2.3312	0.00989964
PACSIN1	-2.34114	0.00059723
AL158168.1	-2.35656	0.00670494
POU2AF1	-2.35742	0.00017463
RNF152	-2.36431	0.028074
TRAPPC3L	-2.37455	0.0473101
FCRL5	-2.38401	0.00304355
PBK	-2.38461	0.00097549
CCNB2	-2.38747	0.00156685
PTCHD1	-2.38919	0.0161783
PKMYT1	-2.38995	0.00178988
MIR503HG	-2.39514	0.0109147
MCM10	-2.39884	0.00049899
ACTG2	-2.39897	0.00713394
CCNA2	-2.40058	0.00024508
TMEM158	-2.41021	0.0469149
IGHV3-49	-2.41394	0.0239513
GAB1	-2.41802	0.0183419
TNFRSF13B	-2.41953	0.00085458
ANLN	-2.42008	0.00644085
XIRP2	-2.42111	0.0176649
RAPGEF5	-2.4238	0.00851624
GPRC5D	-2.43597	0.0027894
SMOX	-2.44335	0.0211275
IGKV2-28	-2.4442	0.0178288
RRM2	-2.45953	0.00035681
PCLAF	-2.46089	0.00049896
KIF23	-2.46718	0.00939429
LINC00853	-2.47042	0.0271967
SPACA3	-2.47383	0.038937
SLFN14	-2.47626	0.0229501
E2F8	-2.48315	0.0031207
TYMS	-2.48575	0.00092201
TIMD4	-2.49019	0.00016505
IGHV1-17	-2.49116	0.006356
IGKV3OR2-268	-2.49331	0.00063373
MOXD1	-2.51175	0.00400673
CDCA5	-2.51494	0.00122439
GALNT14	-2.51834	0.0016455
GTSE1	-2.52121	0.00248283
AC105415.1	-2.54098	0.0407658
FAM81B	-2.54188	0.0327053
BIRC5	-2.5515	0.00639374
PKHD1L1	-2.55716	0.00643556
LINC00189	-2.55953	0.0120608
VEPH1	-2.57086	0.0215353
SPAG6	-2.58907	0.0283477
IFIT1	-2.59232	0.00612432
CRYM	-2.61175	0.00674163
EPHB2	-2.62009	0.0124929
HIST1H3G	-2.62568	0.00588472
AC104024.1	-2.64313	0.00888529
SERPING1	-2.67419	0.00025455
IGKV3D-20	-2.68128	0.00115624
INKA2-AS1	-2.68881	0.0465453
BHLHA15	-2.69792	0.00744864
PSD2	-2.70928	0.00382745
SPDYC	-2.71994	0.0213042
IGKV1D-8	-2.73024	0.0174054
OTOF	-2.73546	0.0201376
HJURP	-2.7382	0.00620894
UBE2C	-2.7385	0.0109262
AC116903.2	-2.7418	0.0117055
MYBL2	-2.75245	0.00154938
CAV2	-2.76504	0.010004
USP41	-2.77471	0.0322094
AC037198.1	-2.7826	0.00202737
EPHA2	-2.79378	0.0376946
AC008870.3	-2.81142	0.0413784
ANKRD45	-2.8144	0.00112823
ARMC3	-2.82518	0.0216974
BHLHE41	-2.84277	0.00035747
CXCL13	-2.86066	0.0100252
LINC02576	-2.87806	0.00336896
IFIT3	-2.89064	0.00017488
AP001189.3	-2.89082	0.0200332
LINC01501	-2.91052	0.0103275
BMP6	-2.92566	0.00084384
LAMC1	-2.92665	0.00298225
LINC00487	-2.93031	0.00202654
LIPH	-2.93732	0.0155504
EGF	-2.96252	0.0341407
CHAD	-2.97761	0.00401662
PDE3A	-2.98671	0.0148426
CCL2	-2.98895	0.00784592
AC012236.1	-3.00443	0.00030641
P2RY12	-3.01666	0.0404968
AC105094.2	-3.02146	0.0248873
IGHG2	-3.04163	0.011345
AL133405.2	-3.04219	0.00306369
AC025259.3	-3.05702	0.0296618
AC017002.6	-3.07922	0.0128286
C1QA	-3.10054	0.00046878
AL954642.1	-3.1305	0.0297951
ABLIM3	-3.17068	0.00627254
LINC02757	-3.17461	0.0136547
TNFRSF17	-3.18073	0.00044811
IFI44L	-3.18484	0.0017076
IGHJ4	-3.21295	0.0181952
IGHV4-59	-3.22502	0.0344606
CCR1	-3.23173	0.00133166
MZB1	-3.23795	0.00016656
AVPR1A	-3.27647	0.0158228
AL445426.1	-3.28152	0.0177524
IGLV2-11	-3.30107	0.00938784
IGKV2D-28	-3.30573	0.0419955
LCN2	-3.34776	0.0203329
AF127936.1	-3.36727	0.00168969
LINC01857	-3.37894	0.00409119
IGHV2-5	-3.38187	0.00101296
BVES	-3.39666	0.0259027
LURAP1L	-3.42643	0.00867407
IGLV3-10	-3.42884	0.0433322
AC020914.1	-3.43293	0.0147173
IGLJ1	-3.45337	0.00180066
AL451164.1	-3.46749	0.0171513
AP002478.1	-3.46787	0.00561216
PDGFRA	-3.4735	0.0105122
IGLV6-57	-3.48987	0.00013791
IGHV1-46	-3.59983	0.00015055
SH3TC2	-3.61628	0.00521478
IGHD	-3.62482	0.0326947
IGHV1-2	-3.62756	0.00013761
IGHGP	-3.63807	0.00020241
IGLVI-70	-3.70737	0.00113786
IGLV1-44	-3.71263	2e-05
IGLV1-41	-3.71326	0.00114351
ITGA8	-3.71564	0.0218712
CHST8	-3.75999	0.0226013
IGHV3-30	-3.77071	5.68e-05
IGKV2D-30	-3.7981	0.00547455
IGLC2	-3.80646	0.00918297
JCHAIN	-3.81459	0.00272246
IGKV1D-39	-3.83645	0.010394
C1QB	-3.84147	0.00189517
IGHV1-3	-3.87394	0.00988856
IGLV2-14	-3.9445	0.0404816
APOBEC3A	-3.95685	0.00924825
SDC1	-3.99489	0.00502536
IGKV2-30	-4.23818	0.00030436
AC114752.2	-4.26485	0.00489236
CALHM5	-4.297	0.0165959
IGKV1-39	-4.3331	0.0006654
IGHM	-4.34013	0.00569589
KITLG	-4.39891	0.0133782
IGHV4-39	-4.40908	0.0231966
LINC01484	-4.41874	0.00886639
IGLV7-46	-4.43457	2.56e-05
SERPINB2	-4.49369	0.0040804
IGLV3-19	-4.51029	0.00028351
IGLV4-60	-4.55111	0.00044577
IGLC7	-4.57947	0.00842697
KCTD14	-4.69727	0.00512814
IGKV1-27	-4.70259	0.00160261
IGLC1	-4.70401	0.0111285
IGHV2-26	-4.72356	0.00788573
IGHG1	-4.73672	0.0012837
C1QC	-4.7982	0.00020847
IGHV3-15	-4.80977	0.0003704
AC135068.2	-4.82382	0.0352378
GPR84	-4.83767	0.00117578
IGHV4-28	-4.89083	0.00026996
BHLHE23	-4.89636	0.00805177
IGKV1D-27	-4.94462	0.0301604
IFI27	-5.02427	0.0148601
AC025887.2	-5.0779	0.0250098
SIGLEC1	-5.17206	0.00012515
IGKV6-21	-5.1842	0.00187448
IGKV3-20	-5.26468	2.95e-05
IGKV3D-11	-5.33913	0.00062843
IGKV3-15	-5.55431	0.00135117
CXCL10	-5.60036	0.00299073
IGKV2D-24	-5.67869	0.00698591
KLHL14	-5.69699	2.72e-05
IGLV3-25	-5.72217	0.00997444
IGLC3	-5.74444	0.00059204
IGKV1D-43	-5.75592	0.0153173
IGLV3-6	-5.85224	0.0154582
IGHV1-24	-5.88856	0.00059445
IGKV1D-37	-5.95838	0.0143254
IGKV3-11	-5.97819	0.030784
IGHV6-1	-5.97832	4.36e-06
IGLV3-16	-6.00359	0.0005358
IGLV5-37	-6.03491	0.00016214
IGHV4-4	-6.06335	0.0004444
IGKV1D-16	-6.10079	0.0092931
IGKV2D-26	-6.11157	0.0123906
IGHV3OR16-9	-6.20281	0.0126324
SCGB1C1	-6.31277	0.0108568
IGHV3-64	-6.35067	0.0330621
IGKV7-3	-6.38802	0.0107659
IGHV4OR15-8	-6.61726	0.00927616
IGKV5-2	-6.74723	0.00931995
IGHV3-23	-6.78845	1.2e-05
IGHV4-55	-6.84244	7.86e-05
IGLV3-21	-6.87473	0.0271033
IGHV1-58	-6.95353	0.00268954
IGLV7-43	-7.01844	2.15e-05
IGLV5-45	-7.24568	0.0016337
IGHV3-22	-7.36823	0.00516594
IGHV3-20	-7.36915	5.78e-05
IGLV1-40	-7.99153	7.76e-06
IGLV9-49	-8.22711	9.38e-05
IGKV6D-21	-8.30863	0.00358628
IGHV3-72	-8.73576	0.00022792
IGKV1-9	-8.80115	0.0121704
IGLV4-69	-9.05009	6.46e-05
IGKV1-17	-9.05275	0.00116231
IGHV1-69D	-9.15135	0.0005238
IGLV10-54	-9.2981	0.00159694

## Sheet: Table S9
Table S9: Differentially expressed genes in paired samples of CD4+ T cells from during viremia vs. ART suppression (n=3) identified using two-sided Wilcoxon Rank-sum test (adjusted p-value < 0.05 and log2(fold-change) >0.25)
gene	Log2 fold-change	adjusted p-value
IFI44L	0.687115	0
IFI6	0.617749	0
LY6E	0.594415	0
ISG15	0.576554	0
IFITM1	0.575188	0
GNLY	0.559085	0
MX1	0.52526	0
IGLV2-14	0.502091	0
XAF1	0.493858	0
H3F3B	0.475685	0
GZMB	0.471596	5.47e-254
PRF1	0.466926	1.69e-297
KLF6	0.408843	0
MT2A	0.401503	0
H1FX	0.398385	0
IL7R	0.352226	2.78e-278
NEAT1	0.345824	0
EIF2AK2	0.329494	0
JCHAIN	0.32636	0
SP100	0.325839	0
EPSTI1	0.32131	0
TYMP	0.319829	0
PTPRCAP	0.318937	0
TRIM22	0.309128	0
NFKBIA	0.308062	4.87e-287
SAT1	0.307652	0
IFITM2	0.30648	0
PIK3R1	0.306016	0
FTH1	0.305025	0
CXCR4	0.303266	0
ISG20	0.298229	0
PDE4D	0.296289	0
RORA	0.295367	0
ZFP36	0.293697	0
RGCC	0.289685	2.34e-29
JUND	0.287454	5.43e-218
ARL4C	0.280079	0
ZFP36L2	0.274948	0
IRF7	0.274518	0
UBC	0.274292	0
EML4	0.272744	0
FOS	0.268864	2.96e-103
EZR	0.268225	0
RNF213	0.266425	0
DUSP2	0.265443	4.86e-210
PIM3	0.263377	1.68e-169
IFITM3	0.26018	2.42e-99
BST2	0.255784	0
DDX24	0.255301	0
PRRC2C	0.252437	0
LINC00861	-0.253607	0
RPS18	-0.254231	0
RPL26	-0.255739	0
RPL35A	-0.256749	0
MT-ND4	-0.260362	0
RPS9	-0.26176	0
UCP2	-0.265046	0
RPL18	-0.265077	0
RPS13	-0.269554	0
RACK1	-0.273084	0
MT-CO3	-0.277655	0
RPS15A	-0.286734	0
RPS3	-0.288339	0
RPS12	-0.288975	0
RPL13	-0.299618	0
RPS23	-0.302598	0
EIF3L	-0.310025	0
RPS4X	-0.312143	0
ACTG1	-0.313266	0
RPS2	-0.314312	0
RPL10A	-0.325076	0
EEF2	-0.33175	0
RPS27A	-0.335804	0
MT-CYB	-0.338582	0
RPS14	-0.34233	0
RPS6	-0.34761	0
RPL10	-0.356494	0
MT-CO1	-0.360117	0
RPL3	-0.360686	0
TCF7	-0.361859	0
LEF1	-0.363168	0
TPT1	-0.364256	0
RPS10	-0.377689	0
AL138963.4	-0.385141	0
RPL5	-0.39527	0
EEF1A1	-0.39701	0
RPL21	-0.399875	0
EEF1G	-0.408231	0
RPS8	-0.414254	0
RPL4	-0.414668	0
RPS3A	-0.436454	0
RPS5	-0.440178	0
EEF1B2	-0.461336	0

## Sheet: Table S10
Table S10: Differentially expressed genes in paired samples of HIV RNA+ CD4+ T cells from during viremia vs. ART suppression (n=3) determined by two-sided genewise quasi F-tests on the samples’ pseudo-bulked gene counts (p-value < 0.05 and log2(fold-change) >0.25)
gene	Log2 fold-change	p-value
IFI27	10.6976	6.68e-05
HIV	2.24139	0.0102053
HIST1H4C	2.2314	0.00154144
ISG15	1.90573	0.0153539
MX1	1.78776	0.0361383
SP100	1.67387	0.005092
TXNL4A	1.51095	0.02428
LYAR	1.3843	0.0300768
MGAT4A	1.30752	0.0460569
DUSP2	1.28917	0.0203707
CLEC2B	1.27621	0.00616252
UBE2V1	1.2494	0.0444886
TUBB	1.2279	0.0340608
EID1	1.19325	0.0197415
HMGN1	1.00084	0.039061
SRRM1	0.934007	0.0337343
SET	0.92044	0.0265014
CHCHD2	0.780455	0.0323741
H3F3B	0.721906	0.0486525
ITGB1	-0.755727	0.0268343
YPEL3	-0.776954	0.0453342
RBL2	-0.912846	0.0469239
IRF1	-1.11874	0.0197113
RPS10	-1.33707	0.0240671
SLC38A2	-1.69417	0.0382215
