# Supplementary material for: HIV-seq reveals gene expression differences between HIV-transcribing cells from viremic and suppressed people with HIV
Source: Nat Commun. 2026 Mar 3;17:1540. doi: 10.1038/s41467-026-68797-3 (PMC12957429; doi:10.1038/s41467-026-68797-3)
Supplement: Supplementary file 6 — Source Data [file 41467_2026_68797_MOESM6_ESM.xlsx]

## Sheet: Fig1D
Normalized number of HIV reads per cell in the absence vs. presence of HIV capture sequences
	No Capture	+ HIV Capture
	1.5436	9.11987
	3.06534	4.42425
	7.9128	6.45258
	0.859623	1.55589
	1.64966	1.60867
	3.17139	4.29366
	0.931539	1.90876
	3.48603	0.764526
	11.9114	1.45031
	1.08355	1.86817
	1.23966	28.064
	2.81493	164.089
	0.67572	10.4992
	1.23507	16.3064
	0.595896	1.42761
	46.6626	171.52
	1.33743	6.91906
	1.85271	13.9487
	2.8172	3.53905
	172.955	1.8526
	2.70432	2.91461
	1.59881	2.89771
	1.42893	2.95479
	1.05566	3.47808
	0.616123	0.616796
	3.33477	1.37726
	1.91019	2.01802
	2.23464	7.18393
	2.50752	420.56
	0.636175	1.10138
	0.741345	1.62706
	2.04469	1.21016
	1.70873	4.77226
	0.595254	0.666495
	2.58959	4.40141
	1.22725	1.77897
	10.4181	4.07995
	5.13682	5.62948
	238.039	4.70588
	503.531	4.31199
	4.04274	242.808
	2.17761	2.48052
	175.225	3.62908
	0.663946	1.98149
	0.862312	6.6862
	1.33779	4.33027
	1.49633	2.97648
	117.305	1.43513
	0.651902	9.26105
	2.33117	5.92974
	5.09914	5.78485
	2.74574	8.2603
	0.70855	2.76691
	1.69436	2.04032
	4.27435	246.667
	2.27769	2.96282
	65.1365	1.81307
	0.687063	2.11416
	1.09661	2.0797
	1.36184	6.17703
	1.41781	1.00346
	0.567557	152.474
	180.917	2.32234
	0.597443	0.611249
		65.6994
		0.568688
		10.1071
		1.30098
		752.824
		1063.89
		1.33249
		2.66084
		1.43254
		4.96163
		17.4764
		1.87001
		297.957
		1.63026
		2.26436
		1.17305
		5.37797
		3.97756
		1.86072
		2.24321
		26.0612
		2.56986
		197.505
		385.544
		2.50941
		9.67967
		2.4771
		3.4448
		2.16967
		0.675311
		0.637343
		1.54424
		197.429
		1.82992
		14.1535

## Sheet: Fig1E
Number of HIV transcripts normalized by CD4 T cells count (x10000)
		+ HIV CAPTURE	NO CAPTURE
	3' LTR-U5	1.62	0
	3' LTR repeat	0	0
	3' LTR-U3	0	0
	Nef	17.86	4.88
	Tat	12.45	10.58
	Env	21.11	13.84
	Vpu	7.58	2.44
	Rev	8.66	13.84
	Vpr	14.62	8.14
	Vif	28.15	25.23
	Pol	90.94	61.86
	Gag P1	6.5	5.7
	Start of Gag	57.92	30.93
	5'LTR-U5	0	0.81
	5' LTR repeat	7.58	6.51
	5' LTR-U3	6.5	4.88

## Sheet: Fig2C
Raw number of CD4 T cells belonging to classical subsets
Comparison of HIV+ cells versus all CD4 T cells during viremia
Number of HIV- cells can be found by substracting HIV+ cells to all CD4
			Top graph
			PID145W0_vir_allCD4	PID145W0_vir_HIV+		PID1052W0_vir_allCD4	PID1052W0_vir_HIV+		PID8026W0_vir_allCD4	PID8026W0_vir_HIV+		PID8027W0_vir_allCD4	PID8027W0_vir_HIV+
		Naive (CD45RA+)	6591	4		4661	0		7792	73		2937	2
		Q3:CCR7+ CD27-	953	0		1454	1		1695	23		1339	8
		Tcm	1403	1		713	0		1240	13		1282	6
		Tem	6737	23		4834	6		22229	692		8698	103
		Ttm	3383	12		1345	1		2955	66		3365	35
		TOTAL NB OF CELLS (tot CD4)	19067	40		13007	8		35911	867		17621	154
			Middle graph
			PID145W0_vir_allCD4	PID145W0_vir_HIV+		PID1052W0_vir_allCD4	PID1052W0_vir_HIV+		PID8026W0_vir_allCD4	PID8026W0_vir_HIV+		PID8027W0_vir_allCD4	PID8027W0_vir_HIV+
		Tfh	19	0		18	0		29	2		19	0
		Tfh-	12457	36		8328	8		28090	792		14665	152
		TOTAL NB OF CELLS (tot memCD4)	12476	36		8346	8		28119	794		14684	152
			Bottom graph
			PID145W0_vir_allCD4	PID145W0_vir_HIV+		PID1052W0_vir_allCD4	PID1052W0_vir_HIV+		PID8026W0_vir_allCD4	PID8026W0_vir_HIV+		PID8027W0_vir_allCD4	PID8027W0_vir_HIV+
		Treg	85	0		109	0		623	14		297	3
		TReg-	12391	36		8237	8		27496	780		14387	149
		TOTAL NB OF CELLS (tot memCD4)	12476	36		8346	8		28119	794		14684	152

## Sheet: Fig2F 
Raw number and Percentages of cells belonging to each clusters during viremia
		Viremia Raw number of cells per cluster					Viremia percentage of cells per cluster
	Cluster	total CD4	HIV- CD4	HIV RNA+ CD4		Cluster	total CD4	HIV- CD4	HIV RNA+ CD4
	1	29672	29440	232		1	34.6364	34.8011	21.6418
	2	10851	10846	5		2	12.6665	12.8211	0.466418
	3	9521	9397	124		3	11.114	11.1082	11.5672
	4	1021	1005	16		4	1.19182	1.18801	1.49254
	5	420	417	3		5	0.49027	0.492937	0.279851
	6	14889	14484	405		6	17.3801	17.1216	37.7799
	7	7209	7176	33		7	8.41514	8.48277	3.07836
	8	4885	4766	119		8	5.70231	5.6339	11.1007
	9	1596	1556	40		9	1.86303	1.83935	3.73134
	10	2018	1992	26		10	2.35563	2.35475	2.42537
	11	1800	1762	38		11	2.10116	2.08287	3.54478
	12	912	885	27		12	1.06459	1.04616	2.51866
	13	873	869	4		13	1.01906	1.02725	0.373134
	Sum	85667	84595	1072

## Sheet: Fig3C
Raw number of CD4 T cells belonging to classical subsets
Comparison of HIV+ cells versus all CD4 T cells during suppression
Number of HIV- cells can be found by substracting HIV+ cells to all CD4
				Left graph
			PID1052W45_Sup_allCD4	PID1052W45_Sup_HIV+		PID8026W45_Sup_allCD4	PID8026W45_Sup_HIV+		PID8027W45_Sup_allCD4	PID8027W45_Sup_HIV+
		Naive (CD45RA+)	7974	0		14068	0		3890	0
		Q3:CCR7+ CD27-	808	4		1717	0		1353	0
		Tcm	1205	3		2798	0		1157	0
		Tem	3364	4		20354	7		8176	4
		Ttm	2016	3		3750	0		2427	0
			15367	14		42687	7		17003	4
				Middle graph
			PID1052W45_Sup_allCD4	PID1052W45_Sup_HIV+		PID8026W45_Sup_allCD4	PID8026W45_Sup_HIV+		PID8027W45_Sup_allCD4	PID8027W45_Sup_HIV+
		Tfh	6	0		41	0		22	0
		Tfh-	7387	14		28578	7		13091	4
			7393	14		28619	7		13113	4
				Right graph
			PID1052W45_Sup_allCD4	PID1052W45_Sup_HIV+		PID8026W45_Sup_allCD4	PID8026W45_Sup_HIV+		PID8027W45_Sup_allCD4	PID8027W45_Sup_HIV+
		Treg	103	0		705	0		211	0
		TReg-	7290	14		27914	7		12902	4
			7393	14		28619	7		13113	4

## Sheet: Fig3E
Raw number and Percentages of cells belonging to each clusters during suppression
		Suppression Raw number of cells per cluster					Suppression percentage of cells per cluster
	Cluster	total CD4	HIV- CD4	HIV RNA+ CD4		Cluster	total CD4	HIV- CD4	HIV RNA+ CD4
	1	21129	21116	13		1	28.1128	28.1048	52
	2	19416	19415	1		2	25.8336	25.8408	4
	3	7317	7313	4		3	9.73549	9.73341	16
	4	63	63	0		4	0.0838234	0.0838513	0
	5	320	320	0		5	0.42577	0.425911	0
	6	14626	14622	4		6	19.4603	19.4615	16
	7	5601	5601	0		7	7.4523	7.45478	0
	8	4310	4308	2		8	5.73459	5.73383	8
	9	661	660	1		9	0.879481	0.878442	4
	10	348	348	0		10	0.463025	0.463179	0
	11	274	274	0		11	0.364565	0.364687	0
	12	788	788	0		12	1.04846	1.04881	0
	13	305	305	0		13	0.405812	0.405947	0
	Sum	75158	75133	25

## Sheet: Fig3G
raw number of transcripts per cells
		HIV+cells IL7R gene	HIV- cells IL7R gene		HIV+ cells IL7R protein	HIV- cells IL7R protein
		13.1742	5.49725		0.790503	0.607531
		3.87726	-0.035034		0.516181	0.389164
		5.092	4.74081		1.89919	0.656893
		25.303	3.88593		2.29745	0.894836
		3.57358	9.42116		0.273935	0.313076
		10.6791	9.8442		0.825015	1.08487
		14.9081	12.3589		1.10428	1.29017
		6.6756	21.3808		0.633947	0.687581
		28.4821	28.4309		1.15221	1.46966
		2.3394	6.03729		0.356067	0.592785
		12.4845	5.29631		0.890512	0.717289
		47.6216	-0.13345		1.08477	0.921319
		16.7677	5.05974		0.87162	0.745194
		6.20127	10.6705		2.45412	1.40419
		21.7885	7.11347		0.53465	0.822317
		2.54324	0.182464		0.430702	0.567166
		0	5.30008		0.114066	0.782138
		0	0.287133		0.37273	0.933607
		16.0291	12.6317		0.679858	0.805335
		2.4432	23.9417		0.318487	17.0992
		0	10.5928		0.290278	0.807871
		0	0.110969		0.526298	0.45982
		22.742	4.18158		2.72928	1.08421
		2.65792	0.348933		0.30079	0.627333
		9.59673	3.85198		1.43939	0.621898
			0.254744			0.424978
			0.340789			0.432993
			0.137595			0.384635
			41.3948			0.811748
			4.6342			0.637805
			5.29948			0.590836
			11.7533			0.758399
			13.977			1.0524
			17.6013			0.596853
			1.02677			1.04416
			1.15402			0.635552
			26.1304			0.787942
			0.452005			0.763344
			0.00354563			0.467665
			7.87994			2.19169
			1.11333			0.437129
			0.291897			0.460701
			6.32992			0.344593
			31.2086			2.14332
			0.0600325			0.613112
			26.7816			0.740956
			0.193026			0.571506
			6.96409			0.583824
			7.11912			0.902629
			13.4439			0.891723
			7.51521			0.405175
			8.15039			1.17219
			13.9588			0.501684
			7.31373			0.546503
			37.2572			1.28435
			11.3495			0.418404
			0.0751229			0.535177
			0.0564874			0.560038
			0.0262167			0.358223
			4.92164			0.576257
			3.50582			0.429691
			6.07783			0.738073
			17.9985			0.779163
			9.86024			0.436562
			2.60214			0.498147
			5.6182			0.400119
			6.49796			0.618248
			33.5513			1.37667
			7.79584			0.624411
			-0.0134718			0.27045
			9.04922			1.52131
			0.617785			0.29615
			25.1541			1.32006
			13.4522			0.679544
			-0.0817709			0.570258
			4.78588			0.748019
			0.109688			0.441572
			14.9453			0.778299
			2.42676			0.513881
			0.645548			0.320328
			0.438567			0.481026
			4.48799			0.554887
			0.392699			0.715314
			9.07335			0.539266
			6.68943			0.418014
			11.3667			0.683113
			3.88278			0.455499
			12.2389			1.19143
			3.15971			0.720075
			-0.0942429			0.421919
			10.2923			0.717456
			10.9644			0.601025
			1.15538			0.382424
			5.52859			0.538655
			5.1319			0.568788
			26.9871			1.06318
			4.4522			0.451819
			8.47751			0.955945
			0.34479			0.456065
			10.528			1.15723
			5.01994			1.10028
			-0.0747978			0.376009
			26.4272			0.705862
			0.0152878			0.339836
			0.383403			0.684859
			0.215415			0.355258
			-0.0929536			0.475488
			15.916			0.539383
			25.9557			0.388897
			10.1145			0.761532
			9.44248			0.533091
			13.3175			1.04744
			10.1542			0.943408
			3.48256			0.679897
			-0.0413131			0.584615
			4.94466			0.688037
			2.80546			0.457844
			26.5402			1.44186
			8.93374			0.479266
			5.77651			0.628704
			2.22769			0.862994
			6.49676			0.916226
			10.3692			0.916199
			8.53774			0.546362
			3.11462			0.502338
			19.3609			0.498933
			0.249034			0.52073
			13.3452			0.991401
			41.1816			1.15181
			0.617534			0.356577
			3.94804			0.479955
			0.194745			0.486507
			11.2315			0.433291
			9.89003			1.02295
			4.39876			0.54726
			-0.350892			0.416306
			11.7035			0.485622
			7.74788			1.05434
			3.14531			0.36887
			13.6814			0.742667
			7.82034			0.41631
			14.4074			1.19709
			13.7375			0.996525
			6.15738			0.635312
			13.5194			0.577179
			4.7611			0.93556
			-0.0338216			0.405612
			-0.154403			0.277278
			6.41072			0.415985
			2.57792			0.368685
			2.73405			0.475585
			14.2508			1.20587
			2.93291			0.398949
			20.9384			0.959122
			5.4223			0.616163
			8.63723			0.605515
			1.83017			0.398663
			9.00935			0.856283
			0.19466			0.361517
			22.9383			0.527851
			5.46789			0.63617
			0.156231			0.476511
			4.16804			0.535835
			-0.302793			0.551705
			38.3572			1.03636
			7.20934			0.597863
			18.9939			0.834019
			24.4814			1.39717
			8.88437			0.757828
			6.79263			1.3555
			5.34096			1.01461
			6.29195			0.470548
			11.5642			1.88863
			8.70269			0.243478
			2.99584			0.975149
			3.76635			0.424184
			11.5145			0.52941
			20.3502			0.805194
			2.30503			0.717545
			19.7374			0.585217
			11.17			0.391391
			23.5764			1.12707
			0.326455			0.331888
			9.60275			1.19249
			1.95412			1.11659
			12.8928			0.87412
			5.04801			0.561294
			21.613			1.44703
			12.9387			0.39454
			3.28565			0.775245
			2.56197			0.484012
			13.8622			0.607424
			2.58298			0.592744
			6.50187			0.394995
			-0.0024847			0.428871
			17.3772			0.675236
			0.0689369			0.457338
			2.89767			0.587376
			0.492716			0.609495
			0.748984			0.573788
			7.7249			0.461539
			0.194199			0.338203
			8.20692			0.561422
			17.307			0.637184
			1.57268			0.253359
			2.78453			0.413137
			0.3109			0.364027
			9.87405			0.511957
			10.4158			1.34765
			2.71941			1.55117
			7.8331			0.889169
			9.30618			0.761652
			0.0341899			0.459015
			6.29972			0.317173
			-0.0844912			0.375593
			4.29031			0.638231
			7.9901			0.787855
			6.37833			0.543141
			23.7426			0.914392
			10.5194			0.437657
			-0.0346572			0.481193
			18.4913			1.08606
			0.157447			0.762893
			12.9211			0.806253
			7.44759			1.0955
			5.43561			0.49294
			6.41894			0.855491
			12.8555			0.77764
			0.340952			0.451643
			10.2469			0.819712
			0.188383			0.824094
			3.09818			1.16295
			4.22513			0.354975
			-0.0733329			0.343657
			11.367			0.9799
			8.50348			0.501398
			18.1334			1.47301
			11.4294			0.637476
			-0.165203			0.725004
			3.72674			0.459763
			10.4842			0.390892
			13.5128			1.51127
			8.84181			0.431724
			13.1226			0.606357
			8.13554			0.749341
			3.76089			0.308464
			2.37594			0.720865
			62.1706			0.852642
			6.49716			0.467364
			0.00192246			0.218515
			4.4926			0.463886
			0.395983			0.49995
			2.80902			0.558781
			6.3227			1.17795
			0.587102			1.22323
			21.831			0.841458
			19.8506			1.36491
			0.161759			0.404958
			-0.0466118			0.494684
			14.9332			0.546319
			11.7264			0.788765
			10.6393			0.849239
			0.036262			0.403713
			3.03292			0.467807
			5.76952			0.406069
			4.93303			0.681098
			9.26795			0.827569
			2.5588			0.287176
			13.03			0.796653
			0.430314			0.780141
			14.362			0.595399
			8.48818			0.657652
			10.1204			0.730507
			0.439652			0.625923
			0.308693			0.427757
			0.275102			0.659336
			3.23416			0.458051
			4.98025			1.43964
			11.286			0.664844
			1.41203			0.572635
			0.0427			0.498815
			9.21199			0.59936
			40.6692			1.16462
			14.4888			0.519955
			4.36838			0.345469
			9.61823			0.8681
			9.12914			0.626129
			25.3359			1.4938
			10.8807			2.26913
			12.254			0.610185
			39.2193			0.641837
			31.8285			0.494513
			22.8794			0.931714
			0.0219968			0.247156
			2.89611			0.38028
			23.509			1.95951
			0.230288			0.936605
			10.2584			0.603032
			8.38993			1.34175
			3.84208			0.301884
			6.15919			0.619222
			2.75675			0.429995
			6.45635			0.395266
			7.27455			0.77774
			2.78044			0.597277
			8.46408			0.452224
			3.29285			0.356107
			6.80957			0.489733
			8.16122			0.274854
			5.95408			0.461925
			0.277957			0.40371
			34.6363			1.48219
			0.243048			0.360541
			7.2637			0.554079
			23.939			0.986626
			14.6488			0.973983
			11.6157			0.591769
			10.3976			1.11031
			15.4103			0.682344
			0.199291			0.386636
			15.1119			1.40718
			5.87874			0.877436
			13.1976			0.823132
			23.1063			0.565847
			22.56			1.07339
			6.2358			0.517071
			0.0444928			0.492327
			4.54587			0.879273
			12.5131			0.706546
			43.4952			0.743735
			9.16632			0.547161
			4.85808			0.484736
			9.0584			0.529455
			5.2533			0.639374
			7.8181			1.63173
			29.5879			0.671945
			2.03659			0.473678
			16.7993			0.770536
			6.99475			0.747644
			9.87678			0.684027
			13.1382			0.931448
			4.90973			0.566051
			19.4243			0.777213
			11.0661			0.451556
			0.346401			0.351108
			33.8968			1.98389
			0.286565			0.670681
			4.164			0.433937
			0.101215			0.555301
			2.46624			0.700103
			3.11611			0.632571
			0.0570666			0.461069
			10.154			0.3891
			15.9538			0.803021
			2.61926			0.471434
			10.9682			0.618926
			18.4827			0.82071
			0.450334			0.567259
			0.271902			0.334221
			4.46412			0.856577
			9.14595			0.597527
			11.9241			0.518331
			21.1522			1.39978
			-0.159027			0.432451
			0.0951988			0.351923
			3.28035			0.983635
			2.20863			0.17005
			0.446526			0.779273
			5.94643			0.519769
			2.75704			0.605683
			7.67706			0.886019
			2.49528			0.537143
			8.36621			0.445436
			10.4281			0.70698
			-0.225773			0.44503
			6.42682			0.525043
			-0.191155			1.2512
			7.60341			0.716114
			0.207319			0.57323
			6.54592			0.722792
			27.5016			1.21848
			0.280289			0.321415
			5.5097			0.54872
			17.3431			0.621858
			2.12291			0.364172
			14.3339			0.566007
			0.135567			0.74382
			5.11147			0.589158
			2.50799			0.520618
			8.49037			0.601916
			2.23678			0.458718
			5.34011			0.741323
			5.1699			0.959042
			7.59394			0.630193
			4.24316			0.53303
			9.82146			0.513423
			-0.0265732			0.406846
			5.83753			0.526158
			-0.0338436			0.324548
			4.42069			0.552135
			14.0795			0.889804
			0.0846635			0.403498
			0.657293			0.395147
			18.8437			0.804211
			7.46384			0.500329
			4.52822			0.399831
			4.53651			0.607848
			9.20552			0.485021
			7.62899			0.633697
			2.55202			0.759979
			13.311			0.743828
			6.2229			0.554249
			5.87847			0.56607
			7.50186			0.723421
			0.128729			0.418347
			4.36729			0.940321
			24.151			0.854507
			0.574755			0.179969
			0.109084			0.342559
			0.0133036			0.339816
			0.313483			0.434473
			-0.036479			0.326592
			19.554			0.866745
			7.14961			0.466638
			5.83671			0.881624
			17.8067			0.546062
			4.59878			0.652862
			0.434149			0.581759
			4.27641			0.425122
			9.66988			0.471023
			-0.0207251			0.455556
			9.90786			0.327853
			4.32451			0.671785
			18.0678			0.636608
			4.33764			0.64886
			-0.109013			0.448743
			4.0506			0.767021
			4.5176			0.657425
			16.2446			0.963379
			2.27375			0.723265
			25.3789			1.42503
			11.7926			0.98982
			0.0245917			0.388233
			16.1125			0.943841
			59.6942			1.27765
			11.5342			0.550356
			7.17478			0.426655
			7.56729			0.505597
			0.208929			0.817854
			11.8878			0.582931
			3.34632			0.343757
			2.52889			0.669888
			17.3461			1.33049
			10.8002			0.914821
			4.14404			0.591083
			19.6467			1.17038
			16.4894			0.564319
			12.5202			0.802567
			13.4726			0.804075
			14.0195			1.35197
			9.23462			0.71151
			3.08297			0.326209
			3.81603			0.428319
			0.103253			0.375509
			2.25304			0.424173
			9.77691			0.848845
			0.0980788			0.443812
			10.4867			0.636418
			0.026384			0.330566
			15.1402			0.756871
			3.30589			0.313228
			1.09843			0.485431
			10.5558			0.629219
			6.67605			0.67988
			7.93472			0.442118
			7.91628			1.2759
			11.8889			0.721934
			13.1497			0.835596
			0.446468			0.710333
			7.58774			0.84947
			8.99271			1.59332
			10.197			0.531177
			9.85112			0.378926
			5.28828			0.640783
			-0.0597023			0.333153
			5.56532			0.485711
			6.64664			0.80859
			0.141164			0.455994
			5.05028			0.795876
			1.65485			0.504705
			6.60094			0.423974
			11.4998			1.01197
			-0.0890332			0.382098
			4.87788			0.439998
			35.546			1.74232
			4.81342			0.573123
			0.013656			0.437465
			7.26337			0.476607
			4.91294			0.438749
			9.44493			0.944405
			-0.0103732			0.479631
			3.08453			0.689532
			11.4569			0.822208
			11.5259			6.00045
			3.99533			1.19355
			0.141189			0.49686
			3.83345			0.377872
			3.53048			0.510627
			10.0208			0.487533
			0.0298217			0.434644
			4.71579			0.383709
			0.0621642			0.443166
			4.63471			0.475136
			8.23683			0.665635
			2.71608			0.770911
			33.9435			1.09298
			0.270552			0.687265
			0.225726			0.590961
			9.87747			0.899099
			13.8058			0.563733
			0.0318179			0.291185
			20.3446			1.3245
			11.9239			0.45651
			0.200724			0.47876
			32.2547			1.67621
			5.79194			0.324348
			5.55279			0.384736
			6.03284			1.39229
			20.3983			1.05725
			5.83067			0.691308
			4.35868			0.515447
			15.5516			1.30823
			10.6665			0.845048
			7.75525			1.26301
			0.00710132			0.277778
			0.145929			0.647851
			0.518095			0.394948
			4.45467			0.455148
			5.20641			0.609278
			5.12004			1.15802
			16.1441			1.0302
			3.19806			0.492386
			8.07792			0.887249
			-0.314609			0.254806
			18.539			0.7134
			2.6122			0.369838
			2.3474			0.393916
			12.1577			0.442958
			12.7427			0.435094
			2.42703			0.443351
			5.74718			0.804767
			9.86814			0.523728
			4.59273			0.428835
			13.5997			1.18977
			0.0677818			0.267933
			1.6983			1.11455
			9.5932			0.873119
			8.22234			0.430482
			7.94191			0.831263
			0.152092			0.397564
			17.725			0.491664
			-0.139129			0.878925
			0.13828			0.27494
			24.4246			1.05175
			2.74513			0.475931
			3.65274			0.46987
			3.48071			0.481383
			0.593396			0.372617
			3.0774			0.45894
			4.14834			0.61268
			7.11023			0.5098
			8.02286			0.614953
			29.0131			0.836459
			5.82177			0.939703
			26.796			0.644309
			11.0435			0.589752
			4.00096			0.290431
			-0.163262			0.410674
			0.333864			0.273273
			4.38239			1.26607
			5.11466			0.489613
			4.07712			0.581987
			0.053106			0.402337
			3.88279			0.256365
			3.9644			0.546505
			0.155113			0.352859
			15.2362			1.47097
			1.91123			0.839786
			26.446			0.685186
			0.771673			0.382121
			17.7773			0.678102
			6.85688			0.3295
			23.2909			1.02198
			5.37986			1.42501
			15.5771			1.1524
			26.0449			1.15674
			7.96867			0.524164
			37.7512			1.12358
			0.167008			0.494218
			9.54314			1.36809
			12.7168			1.59331
			0.495407			0.330023
			13.5236			0.615624
			0.388969			0.367633
			16.7226			0.51539
			0.242073			0.246894
			12.2649			0.740402
			7.46334			0.464327
			4.29418			0.634016
			11.8181			0.596271
			1.76123			0.467583
			0.0946934			0.253533
			4.47769			0.511619
			4.48792			0.64324
			1.37952			0.407661
			4.41532			0.51783
			0.469792			0.526679
			12.253			0.540455
			5.25884			0.455655
			0.317539			0.336179
			4.67909			0.435506
			3.52313			0.615296
			14.687			0.876554
			-0.308927			0.401193
			6.0771			0.3324
			8.52401			0.685789
			2.4845			0.400586
			11.3482			1.17912
			5.79443			0.354491
			31.8514			1.1493
			11.6134			0.768941
			0.171152			0.690029
			10.1018			1.59865
			4.55238			0.604048
			16.9741			1.03833
			7.3836			0.3337
			0.435771			0.391171
			-0.0034608			0.366871
			-0.0156115			1.04757
			0.173348			0.445922
			-0.262136			0.405723
			22.6352			1.09171
			7.06113			0.912343
			11.0923			0.971988
			6.09754			0.630637
			19.2889			1.44947
			3.60808			0.334524
			22.4836			1.72471
			0.33881			0.493068
			2.15428			0.370158
			-0.277858			0.383612
			20.066			0.821387
			16.4865			0.478865
			2.50671			0.797173
			1.93346			0.321988
			0.189249			0.59955
			7.93598			0.739768
			18.5354			0.595645
			2.58418			0.330305
			17.5517			1.5183
			5.14901			0.406955
			14.7291			0.561923
			0.0140091			0.338879
			0.0743639			0.48015
			0.0648787			0.376135
			0.416014			0.458404
			11.9575			0.55711
			5.46438			0.353629
			27.6927			0.986782
			0.219633			0.65046
			7.08873			0.865923
			36.1307			0.725008
			1.08891			0.549158
			1.63429			0.52566
			4.38223			0.42033
			3.63679			0.464389
			-0.311975			0.493727
			5.37346			1.40435
			2.624			0.351841
			19.802			0.576201
			-0.0151729			0.378452
			-0.0317522			0.792351
			9.64936			0.661512
			5.16721			0.407886
			21.0596			0.871101
			10.8361			1.05765
			5.84256			0.40276
			5.2832			0.688951
			15.2984			1.14066
			17.3936			0.68009
			1.37039			0.441119
			12.8011			0.512888
			3.21095			0.808406
			16.2064			1.32758
			16.4102			0.447949
			5.43651			0.682348
			0.0677115			0.397647
			2.92596			0.443064
			10.543			0.81666
			17.5485			0.501449
			2.72567			0.448117
			0.442972			0.363485
			22.8144			1.18863
			10.8835			0.537105
			4.72479			0.819965
			24.5366			1.02882
			8.4589			0.598035
			13.2942			0.439681
			4.6794			0.676606
			21.5674			1.05204
			10.5782			0.541888
			2.46367			0.407431
			-0.0150577			0.28331
			6.11747			0.779708
			8.60563			0.447623
			11.7398			0.904361
			-0.0906275			0.52989
			8.36152			0.635967
			5.12074			0.875256
			12.2273			1.57668
			28.0957			1.18373
			0.134995			0.307614
			19.4331			1.05771
			8.82656			0.396475
			5.76407			0.703001
			9.0763			0.471679
			5.5747			0.451628
			5.77883			0.954186
			2.63541			0.530308
			11.078			0.775035
			0.565031			0.385076
			0.371937			0.643247
			0.429606			0.546467
			9.58591			0.981104
			4.19787			0.508612
			0.104803			0.34918
			0.714636			0.469505
			0.582077			0.517631
			0.586753			0.478041
			4.61386			0.644504
			3.92169			0.533545
			25.5036			1.63845
			11.143			0.79438
			12.1031			0.826192
			8.19735			0.403454
			10.2164			0.526682
			0.128488			0.453294
			8.44349			0.450829
			12.9791			0.674264
			6.92122			0.443291
			20.8775			0.933269
			9.38567			1.1961
			3.83979			0.367668
			0.486715			0.363511
			0.138078			0.395058
			5.50092			0.420214
			18.0197			0.798417
			27.3613			1.12608
			-0.174215			0.992621
			4.82577			0.568414
			8.56522			1.11622
			14.2062			0.692596
			12.8121			0.931329
			37.8302			1.16417
			10.2526			0.801765
			5.19596			0.589222
			7.02827			0.591081
			-0.107607			0.676251
			11.4772			0.69617
			12.4773			0.479539
			3.32944			0.427871
			17.2738			0.969596
			0.634174			0.403511
			23.7911			0.806627
			0.125394			0.315014
			9.55133			0.400926
			11.0265			0.421906
			10.8866			0.502364
			2.04961			0.811817
			-0.0154738			0.241824
			11.0196			0.608038
			8.60988			0.554719
			0.194653			0.813437
			23.2536			0.954668
			25.1053			0.48082
			21.0773			0.536728
			15.0427			0.692809
			6.89277			0.640662
			4.37671			0.452208
			20.4795			1.18526
			4.30194			0.509804
			0.146229			0.235892
			6.70229			1.31204
			17.6297			0.864375
			10.5681			0.978745
			2.17631			0.465493
			7.56892			0.518491
			15.9503			1.26476
			0.452411			0.598207
			7.37559			1.04478
			6.55595			0.887555
			0.0263232			0.295067
			19.397			2.53704
			4.42408			0.495513
			13.7457			0.449373
			9.45287			0.682962
			11.4275			0.758638
			4.93205			0.651582
			3.04173			0.351873
			5.43749			0.395677
			0.529844			0.749943
			11.0949			0.394495
			3.76238			1.41951
			8.45033			0.559606
			5.27531			0.560317
			18.0279			0.731408
			0.0290297			0.733965
			9.57404			0.764884
			3.57534			0.700585
			0.425231			0.393097
			2.7266			0.484061
			21.7961			1.06626
			7.5687			1.21508
			9.90653			0.559629
			2.28377			0.299581
			2.68152			0.462516
			17.8094			0.458121
			20.2765			0.983756
			6.94715			0.689029
			2.12296			0.678561
			13.1877			0.586948
			6.68456			0.715579
			0.399824			0.27998
			4.65977			0.401716
			5.87978			0.630296
			3.1712			0.359282
			17.1476			1.13471
			2.66874			0.524395
			26.268			0.77527
			5.17161			0.343387
			-0.0330589			0.533113
			3.17168			0.426966
			12.0686			0.691613
			5.48497			0.725724
			11.9105			0.781908
			30.7392			1.36862
			13.6128			0.842979
			0.188243			0.29161
			0.255182			0.653475
			2.09246			0.660408
			11.6042			0.605085
			0.0459024			0.359014
			4.63674			0.36687
			7.28876			0.495191
			20.9174			3.17792
			6.22409			0.671438
			8.09266			0.804328
			18.8601			1.32228
			8.3727			0.498163
			13.0993			1.15773
			3.34812			0.45633
			12.9059			0.532186
			3.72835			0.627668
			10.3476			0.676864
			35.4142			0.736889
			0.395149			0.324576
			13.5756			0.589841
			0.42724			0.450675
			8.46876			0.470788
			11.2021			0.733574
			12.322			0.439811
			12.026			1.08117
			-0.0058046			0.467326
			0.247345			0.585058
			22.2118			0.60818
			7.64428			0.488755
			0.234808			0.339402
			51.4595			0.819935
			9.9715			0.82104
			8.78214			1.09804
			18.3335			0.944914
			0.235055			0.335418
			-0.09509			0.454081
			18.4488			0.526055
			4.60721			0.934535
			21.6315			1.14053
			2.27031			0.511983
			8.71114			0.513594
			10.0187			0.774284
			5.64693			0.4668
			9.94366			0.463686
			1.10626			0.683562
			12.05			0.594209
			6.80822			0.431518
			6.95231			0.561304
			5.5049			0.56346
			0.0350466			0.39511
			7.22371			0.977254
			2.56544			0.599922
			3.91347			0.269466
			3.77474			0.337391
			3.03377			0.528765
			0.292846			0.75916
			0.314379			0.563289
			7.0946			0.688478
			8.07463			0.387858
			19.4091			1.46783
			2.87574			0.545731
			15.5754			1.02037
			6.75505			1.0018
			0.211042			0.677336
			6.08814			0.361065
			5.74499			0.413546
			3.58014			1.25289
			8.06404			1.30317
			0.110661			0.283092
			5.16982			0.76914
			0.0418687			0.545665
			14.1694			0.787719
			3.424			0.842474
			10.7258			1.29962
			13.7217			0.929671
			8.49653			0.62352
			2.89358			0.354253
			19.6948			1.50391
			3.95428			0.539126
			11.1911			0.61633
			2.90802			0.527317
			4.39225			0.416161
			12.4133			0.822531
			0.47293			0.410492
			4.24686			0.456792
			6.32879			0.782615
			6.9008			0.575811
			7.44162			0.595085
			5.05202			0.878275
			12.7141			0.97259
			26.9468			0.583019
			0.0015629			0.384954
			8.86809			2.12611
			0.745871			0.574821
			0.267433			0.559878
			13.8831			1.03189
			2.56324			0.576583
			3.42923			0.44514
			0.109859			0.912198
			2.19606			0.512019
			4.82205			0.264689
			6.17535			0.957775
			2.73023			0.464507
			0.191806			0.635352
			26.3019			0.478884
			6.79234			1.3269
			1.549			0.553419
			23.8631			0.957229
			-0.0428045			0.265999
			3.87066			1.01006
			0.346333			0.533785
			2.95143			0.436347
			8.69849			0.238958
			2.39512			0.377393
			10.2128			1.10974
			18.3427			1.96899
			-0.109882			0.292671
			1.4611			0.455012
			-0.310712			0.681094
			2.97299			0.527088
			5.47347			0.461336
			12.7322			0.806301
			6.51998			0.595106
			12.9225			0.576572
			3.91031			1.234
			15.7762			0.580728
			16.7443			0.594824
			14.3453			0.49893
			12.4308			1.23487
			3.34061			0.360543
			0.698754			1.1159
			11.3494			1.3763
			2.31983			0.432535
			8.91497			0.867095
			0.4595			0.960515
			1.63951			0.322854
			25.8499			0.744901
			7.118			1.05213
			0.224285			0.644502
			0.367053			0.314624
			7.63333			0.325835
			15.1468			1.14562
			9.12319			0.962854
			0.143971			0.48846
			7.31869			0.565471
			0.2627			0.676359
			6.46775			0.435547
			16.8984			1.09706
			4.84933			0.491681
			7.47312			0.824821
			0.165704			0.602273
			11.2793			0.773034
			3.23179			0.454523
			2.65088			0.43176
			2.89307			0.842767
			0.153706			0.421554
			11.6066			0.502216
			2.323			0.606337
			0.0220446			0.270046
			14.7726			0.462382
			8.77006			0.713917
			16.7685			0.466004
			2.8927			0.437405
			21.6498			1.16394
			-0.0679198			0.396058
			16.1236			0.87079
			0.238667			0.444874
			1.84075			0.623307
			0.182192			0.383258
			18.4558			1.05803
			3.16286			0.41227
			15.328			1.53648
			0.187485			0.624154
			-0.0567347			0.426347
			1.89516			0.458572
			2.50805			0.46915
			9.30498			0.3787
			-0.271858			0.777096
			0.212581			0.387935
			35.2797			1.11463
			0.252182			0.298038
			0.212143			0.688836
			4.61782			0.357748
			19.5954			0.475963
			20.2129			1.2158
			-0.0706535			0.389359
			13.4076			0.591283
			0.0550806			0.476622
			4.42341			0.740128
			2.84762			0.431386
			-0.0624001			0.353143
			17.0569			0.523804
			2.97768			0.330651
			0.193014			0.424959
			3.44493			0.753786
			6.98241			0.677422
			9.0194			0.459246
			0.276539			0.358053
			0.583013			0.289636
			13.4886			1.01453
			34.2818			0.626226
			0.131683			1.12298
			7.17249			0.363736
			0.512045			0.422193
			9.4014			0.814221
			13.3586			0.496444
			0.525721			0.500193
			3.42686			0.424508
			2.7272			0.664025
			11.5975			1.17412
			18.0493			1.25889
			13.4867			0.985945
			0.00659419			0.380777
			3.04359			0.261482
			26.4875			0.786791
			4.37401			0.686692
			27.0958			1.08428
			17.6096			0.761282
			3.74516			0.416952
			4.04982			0.381414
			2.20918			0.522934
			0.408561			0.656603
			3.1893			0.533517
			5.09866			0.461852
			3.19385			0.463163
			0.906209			0.435713
			12.8546			0.480756
			6.46084			0.622109
			12.6653			0.370391
			0.415481			0.330363
			37.9714			0.505281
			2.176			0.804218
			3.68781			0.291488
			14.2874			0.42302
			11.2725			0.745147
			2.73881			0.960622
			21.6768			0.989413
			5.23861			0.58822
			10.3566			0.647862
			34.518			0.993267
			0.121263			0.380718
			9.91823			0.492563
			57.4102			1.12119
			5.96876			0.26294
			0.525703			0.376461
			10.9356			1.10476
			4.53834			0.717827
			5.17202			1.63899
			0.557587			0.505773
			5.86248			0.615521
			-0.004906			0.434947
			12.3472			1.09891
			8.07168			0.366143
			8.49071			1.42693
			11.2941			0.79694
			10.3908			0.824624
			6.41291			0.29493
			9.70902			0.368334
			10.2625			0.968513
			5.24564			0.432224
			0.171815			0.314174
			10.9088			1.02014
			18.1226			0.67068
			21.6592			0.908468
			26.2543			1.33709
			15.2179			1.06114
			12.348			0.649091
			0.0426429			0.473285
			12.6694			1.73036
			12.5186			1.00718
			13.2178			1.00858
			0.519567			0.441099
			5.27868			0.832915
			0.3708			0.483257
			9.67513			0.736814
			15.2249			0.470289
			3.38646			0.515824
			8.40294			0.754192
			5.67949			0.403447
			4.1279			0.64633
			0.704293			0.452126
			1.23531			0.338532
			2.14507			0.598524
			15.5558			0.89715
			17.6997			0.969967
			0.443939			0.662708
			18.1719			0.94319
			18.3627			1.16182
			12.9781			0.43216
			21.7949			1.16746
			0.47934			0.49494
			5.07955			0.974067
			4.53497			0.485851
			0.835254			0.464108
			11.3608			0.799103
			16.9484			1.06123
			2.41336			0.666594
			5.33906			0.912956
			2.41564			0.409961
			5.5873			0.280921
			14.1972			1.37662
			0.249774			0.45449
			9.13294			0.806907
			0.406451			0.415979
			9.53429			1.94653
			41.8245			1.09218
			0.460581			0.425938
			12.6393			0.828697
			0.386284			0.636281
			27.5207			0.907756
			2.25294			0.399019
			15.8985			0.71693
			2.10627			0.55289
			7.71696			0.695955
			4.87113			0.495554
			0.220882			0.465041
			8.61525			0.566625
			3.03198			0.430529
			9.82165			0.579487
			0.0831438			0.340925
			15.5771			1.08599
			0.502234			0.298165
			5.87556			1.20703
			0.394476			0.46078
			3.03523			0.926075
			-0.144753			0.627994
			0.29353			1.26327
			8.73405			0.51385
			10.5977			0.660041
			8.70623			0.976035
			18.6241			1.2442
			4.6794			0.63446
			0.508294			0.630254
			5.92757			0.588368
			2.36293			0.533716
			8.23322			0.636574
			6.00555			0.613353
			17.5274			1.14918
			2.38181			0.317872
			7.87625			0.824016
			5.29039			0.539919
			13.7136			0.87488
			14.7109			1.23264
			6.2782			0.535595
			11.1078			0.884277
			2.04168			0.146451
			7.56709			0.559519
			-0.19921			0.488325
			10.2802			0.580373
			24.7124			0.766676
			6.54196			0.843199
			8.21295			0.683984
			14.5892			0.847234
			7.53191			0.658937
			4.46254			0.322887
			8.48143			0.662979
			0.108127			0.59504
			2.02034			0.472858
			9.54028			0.672993
			10.8182			0.690839
			8.3024			0.98068
			3.90779			0.578039
			0.454826			0.380014
			2.18875			0.478487
			0.522508			0.445966
			6.58599			0.636396
			7.06521			1.70054
			-0.172178			0.367035
			13.367			0.914258
			12.5244			0.523909
			7.57386			1.83264
			3.66712			0.475244
			11.6722			0.505165
			12.8627			0.758788
			8.63107			1.40513
			2.72947			0.464103
			8.23761			0.964049
			29.8689			1.99646
			-0.200509			0.393893
			13.5203			0.575846
			10.8024			0.631064
			0.170722			0.490975
			14.9655			0.673877
			5.15404			0.52646
			7.19404			0.352473
			9.68254			0.533517
			0.742163			1.27106
			4.66273			0.494424
			4.72589			1.32697
			7.14597			0.663962
			0.141599			0.543545
			-0.0456501			0.642439
			7.58733			0.453167
			4.30729			0.894147
			8.94679			0.503019
			3.22647			0.822946
			8.84869			1.12803
			0.391115			0.442317
			8.75381			0.635356
			9.20422			0.974815
			19.9897			0.760901
			3.66064			0.415489
			4.03589			0.589425
			2.03934			0.762311
			2.75612			0.932377
			7.89574			1.33768
			18.316			1.32698
			4.76248			0.547071
			5.0261			0.806543
			0.0553887			0.517188
			11.7201			0.833958
			28.4898			1.11492
			11.0532			1.13668
			3.83766			0.485972
			1.71755			0.950227
			0.146913			0.482132
			15.0616			1.17049
			16.0068			1.1247
			2.13561			0.455917
			0.776566			0.381152
			3.93661			0.742708
			2.69184			0.723524
			2.84446			0.745909
			3.40583			0.423407
			0.264755			0.533305
			1.77941			0.609803
			0.156425			0.530345
			4.12345			0.577783
			19.513			0.693131
			15.8723			0.681957
			14.3385			1.11304
			7.92708			0.337763
			3.14345			0.715484
			0.125988			0.8724
			12.588			0.89732
			0.351328			0.385773
			12.1312			0.751391
			12.9727			0.655398
			33.2107			1.30871
			0.0948253			0.470222
			18.0401			0.786507
			9.39596			0.587864
			19.4318			0.779504
			2.2575			0.473269
			3.80751			0.905591
			9.17518			0.728929
			16.708			0.616781
			20.1298			0.886478
			10.8012			0.850967
			21.9539			1.75853
			0.395349			0.421076
			24.8277			0.698449
			5.42521			0.847154
			48.7645			0.846264
			16.7311			0.972281
			5.95675			1.38503
			3.73892			1.42523
			4.81863			0.633558
			12.2118			1.09989
			6.25199			0.466555
			3.88454			0.392273
			15.8008			1.01861
			1.49757			0.399713
			16.0184			1.36785
			2.97397			0.543125
			0.0315265			0.380704
			4.14445			0.566544
			6.44163			0.561894
			-0.0779155			0.429084
			9.37253			0.489833
			2.51524			0.227066
			7.62587			0.698493
			2.01496			0.496499
			16.1445			1.37709
			0.326591			0.377244
			13.9269			1.54574
			2.56987			0.556996
			2.50453			0.409671
			3.53051			0.305257
			7.90504			0.57649
			3.69818			0.651594
			0.106325			0.261586
			3.26929			0.389009
			11.208			1.60302
			7.20799			0.9376
			2.67679			0.424433
			5.08692			0.647954
			0.171281			0.244423
			0.376824			0.827652
			9.99237			0.840049
			0.365357			0.473585
			11.0256			0.692949
			19.7699			1.14353
			-0.0931923			1.10817
			4.01056			1.34454
			9.78702			0.643589
			25.4379			0.720677
			6.33201			0.802133
			2.8553			0.450234
			7.57389			0.904955
			4.70645			0.586753
			0.61072			0.545959
			31.3498			0.713523
			5.47609			0.430415
			5.16621			0.410863
			0.12216			0.300717
			19.1584			0.82997
			14.8709			0.788173
			6.62754			0.420246
			-0.0659272			0.318379
			0.083613			0.676636
			0.446805			0.390435
			0.0846497			0.401593
			10.1722			0.496793
			7.65827			1.37006
			0.444633			0.331992
			23.3854			1.50283
			-0.0189084			0.43878
			9.18581			1.02535
			13.4528			1.42033
			9.85882			0.479912
			8.67799			0.425807
			0.384727			0.476887
			19.5402			1.11131
			8.20345			0.953149
			0.491553			0.396133
			7.13664			0.718083
			0.413185			0.536819
			15.7297			1.06657
			3.03406			0.604445
			0.0458859			0.661927
			9.40506			0.8022
			12.1639			0.611208
			15.8107			1.3955
			-0.0871557			0.629016
			14.6807			0.320635
			6.83079			0.337917
			19.3433			0.867328
			18.4281			0.832853
			8.11919			0.998009
			0.056863			0.61549
			7.22996			1.2194
			0.11557			0.312013
			0.0737505			0.713877
			0.36347			0.47695
			4.71856			0.468001
			12.7233			0.520924
			18.4682			0.82392
			5.97966			0.819181
			8.62235			1.06272
			7.73128			0.890317
			8.06763			0.514469
			5.89136			0.538879
			0.223293			0.419389
			7.5576			0.366316
			10.6478			0.534965
			14.1159			0.636975
			0.0728048			0.421013
			20.5001			1.22242
			4.92945			0.750219
			16.2441			1.01003
			3.20548			0.512939
			11.8574			0.950997
			-0.0158841			0.459072
			19.9161			2.57033
			19.6151			1.22896
			4.39998			0.655948
			4.68535			0.468998
			17.1534			0.893347
			5.32521			0.68928
			7.59142			0.7403
			10.8471			1.38411
			2.22012			0.435235
			9.45995			0.605404
			19.279			1.58599
			0.0815368			0.744707
			5.69082			0.263015
			9.43291			1.3435
			2.7454			0.652423
			-0.140409			0.331249
			8.02734			0.823704
			2.266			0.408721
			0.730114			0.582284
			25.1761			0.688138
			11.7723			0.87323
			19.994			0.542682
			0.0509031			0.259514
			2.25063			0.762084
			-0.0098716			0.507866
			0.393103			0.507173
			5.40883			0.652135
			16.8154			1.46184
			7.08019			0.319118
			0.0668331			0.515103
			20.1274			0.502849
			8.46514			0.489546
			3.8623			0.757412
			7.69652			0.453203
			8.64239			1.07628
			2.59334			0.508749
			12.0675			1.31066
			0.238636			0.364834
			7.30698			0.641308
			12.5333			0.500557
			8.16445			0.84241
			1.97212			0.367537
			31.7735			1.55782
			10.1649			0.313296
			30.9574			0.992366
			0.0875073			0.484429
			7.85663			0.533813
			4.41019			0.376379
			5.5044			1.75704
			-0.161723			0.550483
			5.59639			0.271317
			8.44858			0.399563
			5.36299			0.290457
			9.41731			0.488154
			14.5412			0.41779
			0.292547			0.715449
			10.5403			0.409009
			24.5085			0.901456
			16.642			0.971586
			3.76623			0.595958
			8.12325			0.351724
			0.0963889			0.376311
			7.28958			0.773244
			4.54325			0.652046
			4.12595			0.312046
			2.48442			1.01572
			0.241076			0.531912
			0.162419			0.556913
			5.526			0.472154
			5.07684			0.251226
			13.5426			1.73636
			9.91279			1.11027
			-0.209842			0.472303
			23.654			1.10451
			0.115885			0.327762
			16.8657			0.567259
			6.77039			0.828555
			4.98297			0.596487
			6.57031			0.688703
			5.48649			0.750773
			20.4525			0.579616
			12.3488			0.89942
			24.9035			1.80068
			12.9388			0.587601
			0.0225617			0.295836
			24.548			0.85355
			7.09737			0.559118
			5.44067			0.66431
			18.2694			0.613549
			16.5335			1.48776
			22.7678			0.946919
			16.183			0.981801
			2.49227			0.398153
			27.4756			1.01175
			5.78215			0.498414
			9.40368			0.436398
			17.5525			0.625196
			-0.119531			0.340255
			4.50496			0.846574
			-0.0216911			0.374956
			3.23295			0.349345
			5.29463			0.822885
			13.8854			0.825726
			-0.244159			0.440189
			0.0433217			0.553171
			0.65359			0.491818
			3.45129			0.562956
			0.272325			0.502321
			7.58624			0.370827
			9.49577			1.38237
			12.0705			1.08288
			5.79944			0.461082
			0.0344776			0.378376
			16.2201			1.3475
			2.27778			0.56478
			12.4733			0.927688
			2.77294			0.762542
			24.7452			1.43446
			4.92794			0.74859
			6.96883			0.983103
			-0.0608496			0.400174
			7.3308			1.09179
			4.98278			0.608065
			4.43595			0.84765
			17.5063			1.19291
			7.87625			0.567262
			16.9481			0.631799
			4.87395			0.235289
			30.783			1.28454
			8.92898			0.710065
			1.94866			0.511041
			24.0211			0.635619
			14.7387			0.807654
			3.46129			0.319902
			3.4505			0.585341
			1.93909			0.645621
			0.304113			0.440044
			6.40125			0.630367
			0.718958			0.445914
			9.65196			2.08961
			20.9143			0.537344
			0.736882			0.677244
			7.08868			0.440671
			9.84788			0.391575
			10.4328			0.632087
			18.7017			0.541996
			2.57497			0.462536
			12.9811			1.27855
			101.78			0.975966
			0.136855			0.298197
			6.70191			0.47683
			0.0765			0.48299
			27.6769			0.723406
			2.5984			0.66443
			0.450099			0.715672
			5.80717			0.540268
			14.3629			1.05138
			0.197673			0.339937
			3.05003			0.456969
			3.37366			0.35611
			12.4082			1.74334
			0.155445			0.462409
			15.4534			1.13951
			9.82231			0.776145
			14.0901			0.65836
			11.6255			0.585679
			-0.0132805			0.48376
			2.42647			0.461999
			7.84532			2.1514
			0.164767			0.37756
			22.4786			0.975555
			5.70215			0.541475
			0.0324707			1.01283
			12.9421			0.426272
			-0.0659907			0.585058
			0.502179			0.487966
			2.67616			0.62957
			17.4511			0.592061
			0.357464			0.342847
			18.0439			0.857711
			18.8394			0.699083
			3.27008			0.58629
			23.8129			0.998916
			4.26492			0.607649
			10.6174			1.20859
			4.31791			0.521632
			27.8123			0.739903
			3.09377			0.826966
			1.71508			0.526191
			0.0942831			0.32209
			25.197			0.344803
			7.17771			0.701901
			7.59615			0.946695
			6.32024			0.994548
			3.6391			0.350412
			0.131021			0.397146
			0.0217715			0.296904
			0.194892			0.375331
			6.45658			0.408196
			0.247696			0.619008
			4.89324			0.439184
			3.90575			0.515653
			28.643			1.17367
			4.98963			1.01404
			4.47885			0.606575
			0.648005			0.456313
			10.6731			0.858586
			31.5668			1.26593
			3.34168			0.519
			10.8778			0.69924
			16.7172			0.864989
			2.27787			0.739443
			23.0883			1.2532
			11.4199			0.655376
			0.3242			0.309736
			6.74127			0.756487
			8.13608			0.432777
			4.23696			0.926302
			4.00547			0.353354
			23.8518			0.758857
			0.428199			0.636722
			3.03266			0.566664
			1.56484			0.632752
			2.17173			0.495298
			0.0410003			0.511446
			3.84882			0.770598
			33.7904			1.15067
			-0.189812			0.373044
			-0.0586006			0.526566
			0.373304			0.602603
			0.0640103			0.594283
			3.77708			0.48575
			4.47674			1.00303
			15.6822			1.02756
			-0.0015134			0.330825
			15.0328			0.694399
			7.04188			0.526528
			14.7208			0.886069
			4.96555			0.704414
			0.306052			0.483458
			0.313692			0.48773
			19.0996			1.23373
			16.6503			0.822503
			4.49473			0.391333
			4.22129			0.511565
			11.0598			0.448597
			6.30653			1.09617
			9.58885			0.575177
			29.4305			1.96359
			2.2768			0.566266
			4.3365			0.64286
			0.944589			0.482925
			0.369555			0.410231
			2.84778			0.440843
			-0.322046			0.301477
			2.99851			0.602015
			10.028			0.735468
			8.69874			0.990942
			9.56568			0.43168
			3.09417			0.759673
			10.0568			1.31444
			0.513962			0.490351
			11.0149			1.12851
			5.2651			0.929814
			0.0316424			0.590629
			3.1534			0.524796
			3.09007			0.490749
			-0.0297655			0.415741
			5.91719			1.31723
			10.2218			0.95265
			5.70258			0.369382
			2.93517			0.440649
			13.5064			1.14793
			12.7938			0.6134
			5.78587			0.410251
			25.3987			0.691818
			-0.043398			0.299757
			15.1531			0.543092
			1.15919			1.10662
			2.78526			0.410001
			0.0958608			0.863419
			9.96228			0.671821
			18.7865			0.65068
			2.95421			0.873099
			12.1988			0.986174
			12.8181			1.14373
			-0.109763			0.44649
			4.29704			0.604711
			13.0187			0.431584
			4.134			0.696474
			19.9695			0.512625
			0.221791			0.816158
			3.69926			0.306119
			13.0549			0.587585
			-0.0687713			0.714502
			9.5431			0.480221
			0.327165			0.430735
			9.12471			0.678612
			14.025			1.79673
			0.157541			0.846237
			5.44934			0.793277
			0.219981			0.320326
			0.215204			0.812431
			13.8201			1.39185
			0.20772			0.820599
			12.9292			0.910802
			16.1464			0.400433
			7.03917			0.680538
			4.07516			0.705282
			12.8835			1.09968
			-0.162567			0.568021
			3.32803			0.506696
			4.16257			0.56039
			9.81824			0.804585
			17.94			0.644693
			44.6618			1.14219
			-0.225441			0.370616
			31.0091			0.994599
			0.688104			0.504036
			6.70002			0.483941
			0.181847			0.394207
			0.221125			0.435432
			9.73802			0.651496
			0.352815			0.704195
			7.27529			0.802492
			0.400901			0.416072
			6.71948			0.848606
			0.146841			0.388979
			7.467			0.455424
			-0.141224			0.772559
			2.02579			0.412054
			3.31387			0.708076
			3.1585			0.423246
			0.0899757			0.411386
			5.6489			0.416479
			5.89896			0.884966
			3.11207			0.650473
			27.9202			1.61974
			7.46906			0.656087
			13.0138			0.616307
			27.9249			1.07795
			4.36023			0.640726
			3.36548			0.626124
			9.64853			0.852119
			26.6722			0.551294
			3.31531			0.448109
			5.01109			0.429938
			0.0970844			0.511515
			6.46913			0.40541
			8.35173			1.05055
			18.1525			0.890605
			3.51528			0.52139
			15.4652			0.846022
			1.77138			0.420988
			10.8584			0.716227
			4.83404			0.60915
			0.20205			0.459722
			4.37593			0.439526
			11.507			0.485766
			11.0115			0.600466
			10.955			0.73094
			0.36476			0.549194
			0.446051			0.579649
			12.8051			1.2607
			7.14902			0.500601
			0.0309526			0.568408
			8.01314			0.883688
			7.93991			0.387796
			0.242008			0.443013
			14.2962			1.31697
			8.50282			0.442118
			26.3369			0.911825
			2.9055			0.353786
			2.13954			0.541248
			27.9995			0.970174
			34.0783			1.05047
			2.54891			0.352007
			0.0737873			0.477198
			2.88992			0.35161
			34.5307			1.82294
			27.2047			1.05179
			0.165761			0.449383
			7.38677			0.355857
			7.34537			0.959056
			24.5826			1.74937
			6.23181			0.414666
			23.6585			1.48707
			9.95144			0.426264
			21.4014			0.743232
			16.8664			0.432213
			22.2538			0.793235
			2.25004			0.432408
			0.242978			0.455829
			-0.022448			0.501302
			15.4385			1.09512
			2.2168			0.271999
			11.264			0.753994
			0.0290018			0.763608
			0.409089			0.832053
			4.56325			0.609676
			18.36			0.707326
			2.91294			0.451275
			7.90046			0.605798
			17.5492			1.05187
			0.258482			0.574509
			0.19233			0.427026
			12.2226			1.08033
			5.44656			0.563189
			8.11966			0.610757
			7.69388			0.668349
			37.5982			1.01149
			0.0131246			0.466991
			13.454			0.998253
			9.37663			0.463035
			17.2133			0.925845
			18.674			0.763288
			0.441233			0.529378
			14.5298			1.0347
			0.235762			0.571663
			7.37042			0.86571
			14.8658			0.919313
			9.8803			0.586747
			12.3783			0.833501
			0.313654			0.768057
			33.0989			0.815133
			4.56629			0.471163
			0.0605177			0.355997
			0.33472			0.480577
			0.0432407			0.306389
			0.114308			0.371904
			14.5769			0.43492
			-0.0917203			0.412188
			9.75899			0.468616
			0.183175			0.499387
			0.19383			0.411489
			2.8661			0.387621
			6.72712			0.724027
			8.52061			0.659721
			11.8637			0.700648
			14.1751			1.27362
			16.0696			1.22516
			11.3923			0.469381
			7.4413			1.34324
			3.42535			0.584556
			0.117878			0.289634
			15.2602			1.13782
			0.20041			0.388976
			6.78352			0.603952
			5.60528			0.371294
			0.00243603			0.885538
			1.66382			0.294408
			-0.172528			0.383366
			0.168351			0.417253
			3.92466			0.294762
			13.1059			0.505111
			22.0544			0.558681
			0.459466			0.394932
			0.0117481			1.50059
			3.17738			0.391068
			11.4825			0.944624
			-0.143599			0.36317
			21.4137			0.713857
			20.7786			1.08889
			10.383			0.391193
			10.1083			0.57911
			30.3498			1.51094
			0.693561			0.498528
			-0.245444			0.46073
			22.4536			1.83919
			4.34358			0.588158
			8.43004			0.223713
			17.2326			1.70206
			11.6112			0.836531
			3.01438			0.574801
			10.3128			0.478381
			2.04898			0.574565
			3.99233			0.863743
			0.294027			0.522223
			-0.031518			0.472885
			8.12627			0.561849
			5.24052			1.16234
			2.03295			0.432133
			0.372612			0.388194
			0.78363			0.561182
			15.6854			1.02461
			12.5581			0.922178
			35.372			0.473356
			6.05416			0.402488
			12.1414			1.09662
			16.3083			0.508729
			0.406256			0.507301
			3.94511			0.825043
			3.79465			1.00457
			7.71187			0.344286
			5.21095			0.627567
			5.02242			1.89052
			15.4027			0.638468
			7.63087			0.63789
			10.6743			0.422972
			10.6312			0.882183
			11.0141			0.406699
			18.2327			1.24955
			11.5508			0.418198
			0.24307			0.520212
			0.273372			0.391033
			17.0331			0.857198
			8.70588			0.658457
			16.8678			1.98528
			16.7149			1.02779
			6.47054			1.21223
			18.5655			0.573759
			16.9744			0.922267
			31.8083			0.894078
			2.99964			1.04435
			15.2199			1.02195
			2.9734			0.659771
			0.0567339			0.60606
			19.8816			0.561264
			9.23057			0.724778
			3.76548			0.296258
			9.75788			0.406041
			2.52815			0.825908
			7.4476			0.321334
			2.28195			0.293702
			5.28741			0.569369
			2.27671			0.675826
			7.96202			0.530311
			13.5051			0.687795
			0.501033			0.544905
			3.84261			0.421852
			0.491789			0.271017
			0.572994			0.39347
			3.9855			0.821359
			1.17433			0.590635
			15.2593			1.23291
			13.9341			0.68463
			18.3428			1.05362
			0.127933			0.234722
			6.86545			0.53766
			0.19849			0.406565
			4.42158			0.568118
			12.2211			0.830354
			16.3417			1.37324
			5.9767			1.28651
			1.9806			0.423322
			17.2522			1.06714
			11.2743			0.601663
			3.61828			0.34807
			0.100123			0.375282
			1.08109			0.441119
			0.158317			0.559281
			4.05933			0.42722
			4.29984			0.446697
			0.327453			0.36582
			11.2042			0.623173
			0.48491			0.655612
			0.0512279			0.54453
			0.132366			0.479984
			0.253898			0.467416
			12.5422			0.551962
			7.42057			0.924186
			5.34377			0.645556
			2.34861			0.531532
			2.84001			0.476475
			18.309			1.24694
			7.469			0.667226
			9.0042			0.678832
			6.20438			0.415025
			16.1567			1.29989
			8.5822			0.449398
			0.344245			0.796743
			0.276215			0.886597
			15.3509			0.660021
			10.7089			0.660987
			0.0360383			0.484069
			7.07589			0.314129
			18.6696			0.783411
			21.5875			1.18086
			0.0346263			0.671806
			0.0333574			0.430455
			7.24806			0.387054
			2.38824			0.429844
			12.2693			0.926181
			10.3802			0.528334
			2.45923			0.471773
			3.66833			0.554569
			6.87625			1.30372
[truncated: 72,915 more rows]

## Sheet: Fig4B
Raw number of CD4 T cells belonging to classical subsets
comparison of all CD4 T cells during viremia and suppresion
			Left graph
		PID1052W0_vir_allCD4	PID1052W45_Sup_allCD4		PID8026W0_vir_allCD4	PID8026W45_Sup_allCD4		PID8027W0_vir_allCD4	PID8027W45_Sup_allCD4
	Naive (CD45RA+)	4661	7974		7792	14068		2937	3890
	Q3:CCR7+ CD27-	1454	808		1695	1717		1339	1353
	Tcm	713	1205		1240	2798		1282	1157
	Tem	4834	3364		22229	20354		8698	8176
	Ttm	1345	2016		2955	3750		3365	2427
	TOTAL NB OF CELLS (tot CD4)	13007	15367		35911	42687		17621	17003
			Middle graph
		PID1052W0_vir_allCD4	PID1052W45_Sup_allCD4		PID8026W0_vir_allCD4	PID8026W45_Sup_allCD4		PID8027W0_vir_allCD4	PID8027W45_Sup_allCD4
	Tfh	18	6		29	41		19	22
	Tfh-	8328	7387		28090	28578		14665	13091
		8346	7393		28119	28619		14684	13113
			Right graph
		PID1052W0_vir_allCD4	PID1052W45_Sup_allCD4		PID8026W0_vir_allCD4	PID8026W45_Sup_allCD4		PID8027W0_vir_allCD4	PID8027W45_Sup_allCD4
	Treg	109	103		623	705		297	211
	TReg-	8237	7290		27496	27914		14387	12902
		8346	7393		28119	28619		14684	13113

## Sheet: Fig4D
Raw number of CD4 T cells belonging to classical subsets
comparison of HIV+ cells during viremia and suppression
				Left graph
			PID1052W0_vir_HIV	PID1052W45_Sup_HIV		PID8026W0_vir_HIV	PID8026W45_Sup_HIV		PID8027W0_vir_HIV	PID8027W45_Sup_HIV
		Naive (CD45RA+)	0	0		73	0		2	0
		Q3:CCR7+ CD27-	1	4		23	0		8	0
		Tcm	0	3		13	0		6	0
		Tem	6	4		692	7		103	4
		Ttm	1	3		66	0		35	0
			8	14		867	7		154	4
				Midle graph
			PID1052W0_vir_HIV	PID1052W45_Sup_HIV		PID8026W0_vir_HIV	PID8026W45_Sup_HIV		PID8027W0_vir_HIV	PID8027W45_Sup_HIV
		Tfh	0	0		2	0		0	0
		Tfh-	8	14		792	7		152	4
			8	14		794	7		152	4
				Right graph
			PID1052W0_vir_HIV	PID1052W45_Sup_HIV		PID8026W0_vir_HIV	PID8026W45_Sup_HIV		PID8027W0_vir_HIV	PID8027W45_Sup_HIV
		Treg	0	0		14	0		3	0
		TReg-	8	14		780	7		149	4
			8	14		794	7		152	4

## Sheet: SuppS1
cDNA yields (ng)
		0.67uM	0.33uM	0
	Experiment 1	37.3		104.5
	Experiment 1	46.8		137
	Experiment 1	50.5
	Experiment 1	57.6
	Experiment 2		183.7	162.1
	Experiment 2		174	189
	Experiment 2		96.3	179
	Experiment 2		81.8	135.9
	Experiment 3		160	140.2
	Experiment 3		138	165.7
	Experiment 3		198.6
	Experiment 3		176.8
	Experiment 3		158.9
	Experiment 3		161.2

[truncated: 5 more sheets: SuppS5, SuppS8, SuppS9B, SuppS11, SuppS14]
